# Supplementary material for: Mapping genes for human face shape: Exploration of univariate phenotyping strategies
Source: PLoS Comput Biol. 2024 Dec 2;20(12):e1012617. doi: 10.1371/journal.pcbi.1012617 (PMC11661606; doi:10.1371/journal.pcbi.1012617)
Supplement: S2 File — Table A. Descriptive statistics SNP-based heritability of different phenotyping categories from facial shape GWASs. Table B. The number of overlapping genetic loci (within ±250kb) across all possible combinations of phenotype groups from nasal shape GWASs. Table C. The number of overlapping genetic loci (within ±250kb) across all possible combinations of phenotype groups from facial shape GWASs. Table D. Intersection of identified genes across all possible trait combinations from nasal shape GWASs. Table E. Intersection of identified genes across all possible trait combinations from facial shape GWASs. Table F. The number of overlapping genetic loci (within ±250kb) across all possible combinations of 10 replicates of AE-based phenotypes from nasal shape GWASs. Table G. The number of overlapping genetic loci (within ±250kb) across all possible combinations of 10 replicates for resemblance scores to randomly selected gestalts from nasal shape GWASs. Table H. The number of overlapping genetic loci (within ±250kb) across all possible combinations of 10 replicates of AE-based phenotypes from facial shape GWASs. Table I. The number of overlapping genetic loci (within ±250kb) across all possible combinations of 10 replicates for resemblance scores to randomly selected gestalts from facial shape GWASs. Table J. Annotated genes based on the frequently identified peaks from nasal shape GWASs. Table K. Annotated genes based on the frequently identified peaks from facial shape GWASs. Table L. Syndrome Data. (XLSX) [file pcbi.1012617.s002.xlsx]

## Sheet: Table A in S2
Table A in S2: Descriptive statistics SNP-based heritability of different phenotyping categories from facial shape GWASs.
Trait	Max	Min	Median	Mean	Standard deviation	25th Quantile	75th Quantile
DISTANCE	0.4829	0.0210	0.2651	0.2563	0.0746	0.2016	0.3033
PCA	0.4647	0.0386	0.2191	0.2137	0.0870	0.1532	0.2701
AE	0.4069	0.0493	0.2481	0.2507	0.0700	0.2030	0.2952
EXTREME	0.3251	0.0309	0.1799	0.1827	0.0644	0.1496	0.2279
RANDOM	0.3752	0.0427	0.2138	0.2179	0.0650	0.1736	0.2601
SYNDROME	0.3199	0.0371	0.1824	0.1821	0.0696	0.1378	0.2295

## Sheet: Table B in S2
Table B in S2: The number of overlapping genetic loci (within ±250kb) across all possible combinations of phenotype groups from nasal shape GWASs.
AE: includes union set of 10 replicates for AE dimensions
RANDOM: includes union set of 10 replicates for resemblance scores to randomly selected gestalts
Degree	Combination	OverlapLociCount	UnionLociCount	OverlapOverUnion
2	AE,RANDOM	24	56	0.428571
2	PCA,EXTREME	8	23	0.347826
2	RANDOM,EXTREME	11	37	0.297297
2	PCA,AE	14	48	0.291667
2	PCA,RANDOM	11	38	0.289474
2	PCA,SYNDROME	6	22	0.272727
2	AE,EXTREME	13	48	0.270833
2	RANDOM,SYNDROME	8	37	0.216216
2	AE,SYNDROME	10	49	0.204082
2	EXTREME,SYNDROME	4	23	0.173913
3	PCA,AE,RANDOM	9	56	0.160714
3	AE,RANDOM,EXTREME	9	57	0.157895
3	PCA,AE,EXTREME	7	50	0.14
3	PCA,EXTREME,SYNDROME	4	29	0.137931
3	PCA,RANDOM,EXTREME	5	40	0.125
3	PCA,RANDOM,SYNDROME	5	41	0.121951
3	AE,RANDOM,SYNDROME	7	58	0.12069
2	DISTANCE,RANDOM	4	35	0.114286
2	DISTANCE,AE	5	47	0.106383
3	PCA,AE,SYNDROME	5	50	0.1
4	PCA,AE,RANDOM,EXTREME	5	57	0.0877193
3	AE,EXTREME,SYNDROME	4	51	0.0784314
4	PCA,AE,EXTREME,SYNDROME	4	52	0.0769231
3	RANDOM,EXTREME,SYNDROME	3	40	0.075
3	DISTANCE,AE,RANDOM	4	57	0.0701754
4	PCA,RANDOM,EXTREME,SYNDROME	3	43	0.0697674
4	PCA,AE,RANDOM,SYNDROME	4	58	0.0689655
4	AE,RANDOM,EXTREME,SYNDROME	3	59	0.0508475
5	PCA,AE,RANDOM,EXTREME,SYNDROME	3	59	0.0508475
2	DISTANCE,EXTREME	1	20	0.05
2	DISTANCE,PCA	1	21	0.047619
3	DISTANCE,RANDOM,EXTREME	1	39	0.025641
3	DISTANCE,PCA,AE	1	49	0.0204082
3	DISTANCE,AE,EXTREME	1	49	0.0204082
4	DISTANCE,AE,RANDOM,EXTREME	1	58	0.0172414
2	DISTANCE,SYNDROME	0	18	0
3	DISTANCE,PCA,RANDOM	0	39	0
3	DISTANCE,PCA,EXTREME	0	27	0
3	DISTANCE,PCA,SYNDROME	0	27	0
3	DISTANCE,AE,SYNDROME	0	50	0
3	DISTANCE,RANDOM,SYNDROME	0	39	0
3	DISTANCE,EXTREME,SYNDROME	0	28	0
4	DISTANCE,PCA,AE,RANDOM	0	57	0
4	DISTANCE,PCA,AE,EXTREME	0	51	0
4	DISTANCE,PCA,AE,SYNDROME	0	51	0
4	DISTANCE,PCA,RANDOM,EXTREME	0	41	0
4	DISTANCE,PCA,RANDOM,SYNDROME	0	42	0
4	DISTANCE,PCA,EXTREME,SYNDROME	0	33	0
4	DISTANCE,AE,RANDOM,SYNDROME	0	59	0
4	DISTANCE,AE,EXTREME,SYNDROME	0	52	0
4	DISTANCE,RANDOM,EXTREME,SYNDROME	0	42	0
5	DISTANCE,PCA,AE,RANDOM,EXTREME	0	58	0
5	DISTANCE,PCA,AE,RANDOM,SYNDROME	0	59	0
5	DISTANCE,PCA,AE,EXTREME,SYNDROME	0	53	0
5	DISTANCE,PCA,RANDOM,EXTREME,SYNDROME	0	44	0
5	DISTANCE,AE,RANDOM,EXTREME,SYNDROME	0	60	0
6	DISTANCE,PCA,AE,RANDOM,EXTREME,SYNDROME	0	60	0

## Sheet: Table C in S2
Table C in S2: The number of overlapping genetic loci (within ±250kb) across all possible combinations of phenotype groups from facial shape GWASs.
AE: includes union set of 10 replicates for AE dimensions
RANDOM: includes union set of 10 replicates for resemblance scores to randomly selected gestalts
Degree	Combination	OverlapLociCount	UnionLociCount	OverlapOverUnion
2	AE,RANDOM	16	48	0.333333
2	PCA,EXTREME	4	13	0.307692
2	PCA,RANDOM	9	35	0.257143
2	PCA,AE	7	35	0.2
2	PCA,SYNDROME	2	11	0.181818
2	RANDOM,EXTREME	6	33	0.181818
2	DISTANCE,AE	7	40	0.175
2	DISTANCE,PCA	4	23	0.173913
2	DISTANCE,RANDOM	7	42	0.166667
2	AE,EXTREME	5	32	0.15625
2	EXTREME,SYNDROME	1	7	0.142857
3	PCA,AE,RANDOM	7	50	0.14
3	PCA,RANDOM,EXTREME	4	35	0.114286
3	PCA,AE,EXTREME	4	36	0.111111
3	DISTANCE,AE,RANDOM	6	56	0.107143
3	AE,RANDOM,EXTREME	5	48	0.104167
2	DISTANCE,EXTREME	2	20	0.1
3	DISTANCE,PCA,AE	4	44	0.0909091
3	DISTANCE,PCA,RANDOM	4	44	0.0909091
4	PCA,AE,RANDOM,EXTREME	4	50	0.08
3	PCA,EXTREME,SYNDROME	1	13	0.0769231
4	DISTANCE,PCA,AE,RANDOM	4	58	0.0689655
2	AE,SYNDROME	2	31	0.0645161
2	RANDOM,SYNDROME	2	33	0.0606061
2	DISTANCE,SYNDROME	1	17	0.0588235
3	PCA,AE,SYNDROME	2	35	0.0571429
3	PCA,RANDOM,SYNDROME	2	35	0.0571429
3	DISTANCE,AE,EXTREME	2	41	0.0487805
3	DISTANCE,RANDOM,EXTREME	2	42	0.047619
3	DISTANCE,PCA,SYNDROME	1	23	0.0434783
3	DISTANCE,PCA,EXTREME	1	24	0.0416667
3	AE,RANDOM,SYNDROME	2	48	0.0416667
4	PCA,AE,RANDOM,SYNDROME	2	50	0.04
4	DISTANCE,AE,RANDOM,EXTREME	2	56	0.0357143
3	AE,EXTREME,SYNDROME	1	32	0.03125
3	RANDOM,EXTREME,SYNDROME	1	33	0.030303
4	PCA,RANDOM,EXTREME,SYNDROME	1	35	0.0285714
4	PCA,AE,EXTREME,SYNDROME	1	36	0.0277778
3	DISTANCE,AE,SYNDROME	1	40	0.025
3	DISTANCE,RANDOM,SYNDROME	1	42	0.0238095
4	DISTANCE,PCA,AE,SYNDROME	1	44	0.0227273
4	DISTANCE,PCA,RANDOM,EXTREME	1	44	0.0227273
4	DISTANCE,PCA,RANDOM,SYNDROME	1	44	0.0227273
4	DISTANCE,PCA,AE,EXTREME	1	45	0.0222222
4	AE,RANDOM,EXTREME,SYNDROME	1	48	0.0208333
5	PCA,AE,RANDOM,EXTREME,SYNDROME	1	50	0.02
4	DISTANCE,AE,RANDOM,SYNDROME	1	56	0.0178571
5	DISTANCE,PCA,AE,RANDOM,EXTREME	1	58	0.0172414
5	DISTANCE,PCA,AE,RANDOM,SYNDROME	1	58	0.0172414
3	DISTANCE,EXTREME,SYNDROME	0	20	0
4	DISTANCE,PCA,EXTREME,SYNDROME	0	24	0
4	DISTANCE,AE,EXTREME,SYNDROME	0	41	0
4	DISTANCE,RANDOM,EXTREME,SYNDROME	0	42	0
5	DISTANCE,PCA,AE,EXTREME,SYNDROME	0	45	0
5	DISTANCE,PCA,RANDOM,EXTREME,SYNDROME	0	44	0
5	DISTANCE,AE,RANDOM,EXTREME,SYNDROME	0	56	0
6	DISTANCE,PCA,AE,RANDOM,EXTREME,SYNDROME	0	58	0

## Sheet: Table D in S2
Table D in S2: Intersection of identified genes across all possible trait combinations from nasal shape GWASs.
AE: includes union set of 10 replicates for AE dimensions
RANDOM: includes union set of 10 replicates for resemblance scores to randomly selected gestalts
Degree	Combination	IntersectionGeneCount	UnionGeneCounts	IntersectionOverUnion	IntersectionGenes
2	AE,RANDOM	43	103	0.417476	ALX1,ARHGEF16,BNC2,CACNA2D3,CCDC91,CDC5L,CNTLN,CYP2J2,DCHS2,DNAJB8,EEFSEC,EIF4E3,EMC2,EPHA4,EPHB3,FOXP1,HDAC9,HOXD1,INTU,KCNJ2,KCNK16,KIF6,LRTM1,MAGEF1,MTX2,NFIA,PAX3,PKDCC,PKHD1,PRDM16,PTHLH,RASSF9,RUNX2,SFRP2,SIX2,SOX9,SRBD1,SUPT3H,TBX3,TFAP2B,TNKS,TSPAN19,TWIST1
2	PCA,AE	24	84	0.285714	ALX1,CACNA2D3,CLIC5,CYP2J2,DCHS2,DHX35,EPHA4,FOXA2,HOXD1,IRS2,KCTD15,LRTM1,LSM14A,MTX2,NFIA,PAX1,PAX3,SFRP2,SIX2,SOX9,SRBD1,SUPT3H,TBX3,TSPAN19
2	PCA,RANDOM	21	73	0.287671	AKTIP,ALX1,CACNA2D3,CYP2J2,DCHS2,EPHA4,HOXD1,LRTM1,MSX1,MTX2,NFIA,PAX3,RPGRIP1L,SFRP2,SIX2,SOX9,SRBD1,STX18,SUPT3H,TBX3,TSPAN19
2	AE,EXTREME	21	85	0.247059	CDC5L,CYP2J2,DCHS2,DHX35,EPHA4,EPHB3,GLI3,HDAC9,HOXD1,INHBA,KCTD15,MAGEF1,MTX2,NFIA,PAX3,RUNX2,SFRP2,SOX9,TFAP2B,TSPAN19,TWIST1
2	RANDOM,EXTREME	19	73	0.260274	CDC5L,CYP2J2,DCHS2,EPHA4,EPHB3,HDAC9,HOXD1,MAGEF1,MTX2,NFIA,PAX3,PAX7,RUNX2,SFRP2,SOX9,TAS1R2,TFAP2B,TSPAN19,TWIST1
2	AE,SYNDROME	17	86	0.197674	ALX1,CYP2J2,DCHS2,DHX35,DNAJB8,EEFSEC,EIF4E3,EPHA4,FOXP1,KCNK16,KIF6,NFIA,PAX3,PPP1R3B,RASSF9,SFRP2,TNKS
2	RANDOM,SYNDROME	17	72	0.236111	ALX1,CYP2J2,DCHS2,DNAJB8,EEFSEC,EIF4E3,EPHA4,FOXP1,KCNK16,KIF6,MSX1,NFIA,PAX3,RASSF9,SFRP2,STX18,TNKS
3	PCA,AE,RANDOM	17	103	0.165049	ALX1,CACNA2D3,CYP2J2,DCHS2,EPHA4,HOXD1,LRTM1,MTX2,NFIA,PAX3,SFRP2,SIX2,SOX9,SRBD1,SUPT3H,TBX3,TSPAN19
3	AE,RANDOM,EXTREME	17	106	0.160377	CDC5L,CYP2J2,DCHS2,EPHA4,EPHB3,HDAC9,HOXD1,MAGEF1,MTX2,NFIA,PAX3,RUNX2,SFRP2,SOX9,TFAP2B,TSPAN19,TWIST1
3	AE,RANDOM,SYNDROME	15	107	0.140187	ALX1,CYP2J2,DCHS2,DNAJB8,EEFSEC,EIF4E3,EPHA4,FOXP1,KCNK16,KIF6,NFIA,PAX3,RASSF9,SFRP2,TNKS
2	PCA,EXTREME	12	42	0.285714	CYP2J2,DCHS2,DHX35,EPHA4,HOXD1,KCTD15,MTX2,NFIA,PAX3,SFRP2,SOX9,TSPAN19
3	PCA,AE,EXTREME	12	89	0.134831	CYP2J2,DCHS2,DHX35,EPHA4,HOXD1,KCTD15,MTX2,NFIA,PAX3,SFRP2,SOX9,TSPAN19
2	PCA,SYNDROME	10	41	0.243902	ALX1,CYP2J2,DCHS2,DHX35,EPHA4,MSX1,NFIA,PAX3,SFRP2,STX18
3	PCA,RANDOM,EXTREME	10	78	0.128205	CYP2J2,DCHS2,EPHA4,HOXD1,MTX2,NFIA,PAX3,SFRP2,SOX9,TSPAN19
4	PCA,AE,RANDOM,EXTREME	10	106	0.0943396	CYP2J2,DCHS2,EPHA4,HOXD1,MTX2,NFIA,PAX3,SFRP2,SOX9,TSPAN19
2	DISTANCE,AE	9	81	0.111111	ARHGEF16,CCDC91,EPHB3,IRS2,KCNJ2,MAGEF1,PRDM16,PTHLH,SOX9
3	PCA,RANDOM,SYNDROME	9	78	0.115385	ALX1,CYP2J2,DCHS2,EPHA4,MSX1,NFIA,PAX3,SFRP2,STX18
2	DISTANCE,RANDOM	8	68	0.117647	ARHGEF16,CCDC91,EPHB3,KCNJ2,MAGEF1,PRDM16,PTHLH,SOX9
3	DISTANCE,AE,RANDOM	8	104	0.0769231	ARHGEF16,CCDC91,EPHB3,KCNJ2,MAGEF1,PRDM16,PTHLH,SOX9
3	PCA,AE,SYNDROME	8	88	0.0909091	ALX1,CYP2J2,DCHS2,DHX35,EPHA4,NFIA,PAX3,SFRP2
2	EXTREME,SYNDROME	7	42	0.166667	CYP2J2,DCHS2,DHX35,EPHA4,NFIA,PAX3,SFRP2
3	PCA,EXTREME,SYNDROME	7	55	0.127273	CYP2J2,DCHS2,DHX35,EPHA4,NFIA,PAX3,SFRP2
3	AE,EXTREME,SYNDROME	7	91	0.0769231	CYP2J2,DCHS2,DHX35,EPHA4,NFIA,PAX3,SFRP2
4	PCA,AE,RANDOM,SYNDROME	7	107	0.0654206	ALX1,CYP2J2,DCHS2,EPHA4,NFIA,PAX3,SFRP2
4	PCA,AE,EXTREME,SYNDROME	7	93	0.0752688	CYP2J2,DCHS2,DHX35,EPHA4,NFIA,PAX3,SFRP2
3	RANDOM,EXTREME,SYNDROME	6	78	0.0769231	CYP2J2,DCHS2,EPHA4,NFIA,PAX3,SFRP2
4	PCA,RANDOM,EXTREME,SYNDROME	6	83	0.0722892	CYP2J2,DCHS2,EPHA4,NFIA,PAX3,SFRP2
4	AE,RANDOM,EXTREME,SYNDROME	6	110	0.0545455	CYP2J2,DCHS2,EPHA4,NFIA,PAX3,SFRP2
5	PCA,AE,RANDOM,EXTREME,SYNDROME	6	110	0.0545455	CYP2J2,DCHS2,EPHA4,NFIA,PAX3,SFRP2
2	DISTANCE,EXTREME	3	33	0.0909091	EPHB3,MAGEF1,SOX9
3	DISTANCE,AE,EXTREME	3	86	0.0348837	EPHB3,MAGEF1,SOX9
3	DISTANCE,RANDOM,EXTREME	3	75	0.04	EPHB3,MAGEF1,SOX9
4	DISTANCE,AE,RANDOM,EXTREME	3	107	0.0280374	EPHB3,MAGEF1,SOX9
2	DISTANCE,PCA	2	36	0.0555556	IRS2,SOX9
3	DISTANCE,PCA,AE	2	85	0.0235294	IRS2,SOX9
3	DISTANCE,PCA,RANDOM	1	74	0.0135135	SOX9
3	DISTANCE,PCA,EXTREME	1	48	0.0208333	SOX9
4	DISTANCE,PCA,AE,RANDOM	1	104	0.00961538	SOX9
4	DISTANCE,PCA,AE,EXTREME	1	90	0.0111111	SOX9
4	DISTANCE,PCA,RANDOM,EXTREME	1	79	0.0126582	SOX9
5	DISTANCE,PCA,AE,RANDOM,EXTREME	1	107	0.00934579	SOX9
2	DISTANCE,SYNDROME	0	33	0	NaN
3	DISTANCE,PCA,SYNDROME	0	49	0	NaN
3	DISTANCE,AE,SYNDROME	0	87	0	NaN
3	DISTANCE,RANDOM,SYNDROME	0	74	0	NaN
3	DISTANCE,EXTREME,SYNDROME	0	49	0	NaN
4	DISTANCE,PCA,AE,SYNDROME	0	89	0	NaN
4	DISTANCE,PCA,RANDOM,SYNDROME	0	79	0	NaN
4	DISTANCE,PCA,EXTREME,SYNDROME	0	61	0	NaN
4	DISTANCE,AE,RANDOM,SYNDROME	0	108	0	NaN
4	DISTANCE,AE,EXTREME,SYNDROME	0	92	0	NaN
4	DISTANCE,RANDOM,EXTREME,SYNDROME	0	80	0	NaN
5	DISTANCE,PCA,AE,RANDOM,SYNDROME	0	108	0	NaN
5	DISTANCE,PCA,AE,EXTREME,SYNDROME	0	94	0	NaN
5	DISTANCE,PCA,RANDOM,EXTREME,SYNDROME	0	84	0	NaN
5	DISTANCE,AE,RANDOM,EXTREME,SYNDROME	0	111	0	NaN
6	DISTANCE,PCA,AE,RANDOM,EXTREME,SYNDROME	0	111	0	NaN

## Sheet: Table E in S2
Table E in S2: Intersection of identified genes across all possible trait combinations from facial shape GWASs.
AE: includes union set of 10 replicates for AE dimensions
RANDOM: includes union set of 10 replicates for resemblance scores to randomly selected gestalts
Degree	Combination	IntersectionGeneCount	UnionGeneCounts	IntersectionOverUnion	IntersectionGenes
2	AE,RANDOM	29	88	0.329545	ACTL7B,CACNA2D3,CCDC91,CPED1,CRB1,DCHS2,DENND1B,DLX6,EPHA4,FAR2,FOXA2,HAO2,HDAC9,HOXD1,INTU,KCNK16,KIF6,LRTM1,MTX2,PAX1,PAX3,PKDCC,SFRP2,SLC25A13,SPAG17,TBX15,TWIST1,WARS2,WNT16
2	PCA,RANDOM	15	64	0.234375	ACTL7B,CALCRL,CRB1,DCHS2,DENND1B,DLX6,EPHA4,HOXD1,MTX2,PAX3,SFRP2,SLC25A13,TBX15,WARS2,ZSWIM2
2	DISTANCE,AE	13	71	0.183099	ACTL7B,CCDC91,CENPW,CRB1,DCHS2,DENND1B,EPHA4,KCNK16,KIF6,PAX3,PKDCC,RSPO3,SFRP2
2	PCA,AE	13	61	0.213115	ACTL7B,CRB1,DCHS2,DENND1B,DLX6,EPHA4,HOXD1,MTX2,PAX3,SFRP2,SLC25A13,TBX15,WARS2
3	PCA,AE,RANDOM	13	91	0.142857	ACTL7B,CRB1,DCHS2,DENND1B,DLX6,EPHA4,HOXD1,MTX2,PAX3,SFRP2,SLC25A13,TBX15,WARS2
2	DISTANCE,RANDOM	12	77	0.155844	ACTL7B,CCDC91,CRB1,DCHS2,DENND1B,EPHA4,KCNK16,KIF6,PAX3,PKDCC,PTHLH,SFRP2
2	RANDOM,EXTREME	11	61	0.180328	ALX1,CRB1,DENND1B,DLX6,HAO2,HOXD1,MTX2,PKDCC,SLC25A13,TSPAN19,WARS2
3	DISTANCE,AE,RANDOM	11	102	0.107843	ACTL7B,CCDC91,CRB1,DCHS2,DENND1B,EPHA4,KCNK16,KIF6,PAX3,PKDCC,SFRP2
2	AE,EXTREME	9	58	0.155172	CRB1,DENND1B,DLX6,HAO2,HOXD1,MTX2,PKDCC,SLC25A13,WARS2
3	AE,RANDOM,EXTREME	9	88	0.102273	CRB1,DENND1B,DLX6,HAO2,HOXD1,MTX2,PKDCC,SLC25A13,WARS2
2	DISTANCE,PCA	8	38	0.210526	ACTL7B,CRB1,DCHS2,DENND1B,EPHA4,PAX3,SFRP2,SOX9
2	PCA,EXTREME	7	22	0.318182	CRB1,DENND1B,DLX6,HOXD1,MTX2,SLC25A13,WARS2
3	DISTANCE,PCA,AE	7	75	0.0933333	ACTL7B,CRB1,DCHS2,DENND1B,EPHA4,PAX3,SFRP2
3	DISTANCE,PCA,RANDOM	7	79	0.0886076	ACTL7B,CRB1,DCHS2,DENND1B,EPHA4,PAX3,SFRP2
3	PCA,AE,EXTREME	7	63	0.111111	CRB1,DENND1B,DLX6,HOXD1,MTX2,SLC25A13,WARS2
3	PCA,RANDOM,EXTREME	7	64	0.109375	CRB1,DENND1B,DLX6,HOXD1,MTX2,SLC25A13,WARS2
4	DISTANCE,PCA,AE,RANDOM	7	104	0.0673077	ACTL7B,CRB1,DCHS2,DENND1B,EPHA4,PAX3,SFRP2
4	PCA,AE,RANDOM,EXTREME	7	91	0.0769231	CRB1,DENND1B,DLX6,HOXD1,MTX2,SLC25A13,WARS2
2	DISTANCE,EXTREME	3	36	0.0833333	CRB1,DENND1B,PKDCC
2	PCA,SYNDROME	3	18	0.166667	ACTL7B,TBX15,WARS2
2	AE,SYNDROME	3	56	0.0535714	ACTL7B,TBX15,WARS2
2	RANDOM,SYNDROME	3	61	0.0491803	ACTL7B,TBX15,WARS2
3	DISTANCE,AE,EXTREME	3	73	0.0410959	CRB1,DENND1B,PKDCC
3	DISTANCE,RANDOM,EXTREME	3	77	0.038961	CRB1,DENND1B,PKDCC
3	PCA,AE,SYNDROME	3	61	0.0491803	ACTL7B,TBX15,WARS2
3	PCA,RANDOM,SYNDROME	3	64	0.046875	ACTL7B,TBX15,WARS2
3	AE,RANDOM,SYNDROME	3	88	0.0340909	ACTL7B,TBX15,WARS2
4	DISTANCE,AE,RANDOM,EXTREME	3	102	0.0294118	CRB1,DENND1B,PKDCC
4	PCA,AE,RANDOM,SYNDROME	3	91	0.032967	ACTL7B,TBX15,WARS2
3	DISTANCE,PCA,EXTREME	2	41	0.0487805	CRB1,DENND1B
4	DISTANCE,PCA,AE,EXTREME	2	77	0.025974	CRB1,DENND1B
4	DISTANCE,PCA,RANDOM,EXTREME	2	79	0.0253165	CRB1,DENND1B
5	DISTANCE,PCA,AE,RANDOM,EXTREME	2	104	0.0192308	CRB1,DENND1B
2	DISTANCE,SYNDROME	1	30	0.0333333	ACTL7B
2	EXTREME,SYNDROME	1	13	0.0769231	WARS2
3	DISTANCE,PCA,SYNDROME	1	38	0.0263158	ACTL7B
3	DISTANCE,AE,SYNDROME	1	71	0.0140845	ACTL7B
3	DISTANCE,RANDOM,SYNDROME	1	77	0.012987	ACTL7B
3	PCA,EXTREME,SYNDROME	1	22	0.0454545	WARS2
3	AE,EXTREME,SYNDROME	1	58	0.0172414	WARS2
3	RANDOM,EXTREME,SYNDROME	1	61	0.0163934	WARS2
4	DISTANCE,PCA,AE,SYNDROME	1	75	0.0133333	ACTL7B
4	DISTANCE,PCA,RANDOM,SYNDROME	1	79	0.0126582	ACTL7B
4	DISTANCE,AE,RANDOM,SYNDROME	1	102	0.00980392	ACTL7B
4	PCA,AE,EXTREME,SYNDROME	1	63	0.015873	WARS2
4	PCA,RANDOM,EXTREME,SYNDROME	1	64	0.015625	WARS2
4	AE,RANDOM,EXTREME,SYNDROME	1	88	0.0113636	WARS2
5	DISTANCE,PCA,AE,RANDOM,SYNDROME	1	104	0.00961538	ACTL7B
5	PCA,AE,RANDOM,EXTREME,SYNDROME	1	91	0.010989	WARS2
3	DISTANCE,EXTREME,SYNDROME	0	37	0	NaN
4	DISTANCE,PCA,EXTREME,SYNDROME	0	41	0	NaN
4	DISTANCE,AE,EXTREME,SYNDROME	0	73	0	NaN
4	DISTANCE,RANDOM,EXTREME,SYNDROME	0	77	0	NaN
5	DISTANCE,PCA,AE,EXTREME,SYNDROME	0	77	0	NaN
5	DISTANCE,PCA,RANDOM,EXTREME,SYNDROME	0	79	0	NaN
5	DISTANCE,AE,RANDOM,EXTREME,SYNDROME	0	102	0	NaN
6	DISTANCE,PCA,AE,RANDOM,EXTREME,SYNDROME	0	104	0	NaN

## Sheet: Table F in S2
Table F in S2: The number of overlapping genetic loci (within ±250kb) across all possible combinations of 10 replicates of AE-based phenotypes from nasal shape GWASs.
10 replicates of AE, denoted as AE1, AE2, … and AE10
Degree	Combination	OverlapLociCount	UnionLociCount	OverlapOverUnion
2	AE6,AE9	11	21	0.52381
2	AE3,AE9	10	21	0.47619
2	AE9,AE10	10	21	0.47619
2	AE4,AE7	10	22	0.454545
2	AE2,AE9	9	21	0.428571
2	AE2,AE3	8	19	0.421053
2	AE4,AE9	9	22	0.409091
2	AE1,AE3	8	20	0.4
2	AE1,AE10	8	20	0.4
2	AE3,AE10	8	20	0.4
2	AE7,AE9	10	25	0.4
2	AE8,AE10	8	20	0.4
2	AE5,AE8	9	23	0.391304
2	AE5,AE10	9	23	0.391304
2	AE5,AE7	10	26	0.384615
2	AE3,AE6	8	21	0.380952
2	AE4,AE6	8	21	0.380952
2	AE2,AE4	7	20	0.35
2	AE2,AE10	7	20	0.35
2	AE1,AE9	8	23	0.347826
2	AE2,AE7	8	23	0.347826
2	AE5,AE9	9	26	0.346154
2	AE1,AE4	7	21	0.333333
2	AE2,AE6	7	21	0.333333
2	AE3,AE4	7	21	0.333333
2	AE3,AE7	8	24	0.333333
2	AE4,AE5	8	24	0.333333
2	AE4,AE8	7	21	0.333333
2	AE4,AE10	7	21	0.333333
2	AE7,AE8	8	24	0.333333
2	AE7,AE10	8	24	0.333333
2	AE5,AE6	8	25	0.32
2	AE6,AE7	8	25	0.32
3	AE3,AE6,AE9	8	25	0.32
2	AE6,AE10	7	22	0.318182
2	AE2,AE5	7	24	0.291667
3	AE2,AE3,AE9	7	24	0.291667
3	AE3,AE9,AE10	7	24	0.291667
2	AE2,AE8	6	21	0.285714
2	AE1,AE5	7	25	0.28
2	AE3,AE5	7	25	0.28
2	AE3,AE8	6	22	0.272727
3	AE6,AE9,AE10	7	26	0.269231
2	AE1,AE6	6	23	0.26087
2	AE6,AE8	6	23	0.26087
3	AE2,AE4,AE7	7	27	0.259259
3	AE5,AE7,AE8	8	31	0.258065
3	AE1,AE3,AE10	6	24	0.25
3	AE3,AE4,AE7	7	28	0.25
3	AE3,AE7,AE9	7	28	0.25
3	AE4,AE7,AE9	7	28	0.25
3	AE4,AE7,AE10	7	28	0.25
3	AE2,AE7,AE9	7	29	0.241379
3	AE4,AE6,AE7	7	29	0.241379
3	AE6,AE7,AE9	7	29	0.241379
2	AE8,AE9	6	25	0.24
3	AE1,AE3,AE9	6	25	0.24
3	AE2,AE6,AE9	6	25	0.24
3	AE2,AE9,AE10	6	25	0.24
3	AE3,AE4,AE9	6	25	0.24
3	AE4,AE6,AE9	6	25	0.24
3	AE4,AE5,AE7	7	30	0.233333
3	AE5,AE7,AE10	7	30	0.233333
3	AE1,AE9,AE10	6	26	0.230769
3	AE2,AE4,AE9	6	26	0.230769
3	AE2,AE4,AE10	6	26	0.230769
3	AE3,AE6,AE10	6	26	0.230769
3	AE1,AE6,AE9	6	27	0.222222
3	AE2,AE3,AE7	6	27	0.222222
3	AE5,AE8,AE10	6	27	0.222222
3	AE2,AE3,AE10	5	23	0.217391
3	AE2,AE7,AE10	6	28	0.214286
3	AE4,AE5,AE10	6	28	0.214286
3	AE4,AE7,AE8	6	28	0.214286
3	AE2,AE3,AE4	5	24	0.208333
3	AE2,AE3,AE6	5	24	0.208333
3	AE4,AE5,AE8	6	29	0.206897
3	AE5,AE6,AE9	6	29	0.206897
3	AE5,AE9,AE10	6	29	0.206897
3	AE6,AE8,AE9	6	29	0.206897
3	AE7,AE8,AE10	6	29	0.206897
4	AE3,AE6,AE9,AE10	6	29	0.206897
3	AE2,AE4,AE5	6	30	0.2
3	AE2,AE5,AE6	6	30	0.2
3	AE2,AE5,AE7	6	30	0.2
3	AE2,AE5,AE9	6	30	0.2
3	AE3,AE4,AE5	6	30	0.2
3	AE3,AE4,AE6	5	25	0.2
3	AE3,AE4,AE10	5	25	0.2
3	AE4,AE5,AE9	6	30	0.2
3	AE4,AE9,AE10	5	25	0.2
3	AE5,AE6,AE8	6	30	0.2
3	AE3,AE5,AE7	6	31	0.193548
3	AE5,AE7,AE9	6	31	0.193548
3	AE5,AE8,AE9	6	31	0.193548
4	AE2,AE3,AE7,AE9	6	31	0.193548
4	AE3,AE4,AE7,AE9	6	31	0.193548
3	AE1,AE3,AE6	5	26	0.192308
3	AE2,AE3,AE8	5	26	0.192308
3	AE2,AE4,AE6	5	26	0.192308
3	AE2,AE6,AE10	5	26	0.192308
3	AE4,AE8,AE10	5	26	0.192308
4	AE2,AE4,AE7,AE9	6	32	0.1875
4	AE2,AE4,AE7,AE10	6	32	0.1875
4	AE4,AE6,AE7,AE9	6	32	0.1875
2	AE1,AE7	5	27	0.185185
3	AE2,AE4,AE8	5	27	0.185185
3	AE2,AE5,AE10	5	27	0.185185
3	AE3,AE4,AE8	5	27	0.185185
3	AE3,AE7,AE10	5	27	0.185185
3	AE7,AE9,AE10	5	27	0.185185
4	AE2,AE3,AE9,AE10	5	27	0.185185
3	AE1,AE5,AE10	5	28	0.178571
3	AE2,AE3,AE5	5	28	0.178571
3	AE2,AE5,AE8	5	28	0.178571
3	AE2,AE6,AE7	5	28	0.178571
3	AE2,AE6,AE8	5	28	0.178571
3	AE2,AE7,AE8	5	28	0.178571
3	AE3,AE5,AE10	5	28	0.178571
3	AE3,AE6,AE7	5	28	0.178571
3	AE4,AE6,AE8	5	28	0.178571
4	AE1,AE3,AE9,AE10	5	28	0.178571
4	AE2,AE3,AE4,AE9	5	28	0.178571
4	AE2,AE3,AE6,AE9	5	28	0.178571
4	AE3,AE4,AE6,AE9	5	28	0.178571
4	AE2,AE4,AE5,AE7	6	34	0.176471
4	AE2,AE4,AE5,AE9	6	34	0.176471
4	AE2,AE5,AE7,AE9	6	34	0.176471
4	AE4,AE5,AE7,AE9	6	34	0.176471
4	AE4,AE5,AE7,AE10	6	34	0.176471
4	AE5,AE6,AE8,AE9	6	34	0.176471
4	AE5,AE7,AE8,AE10	6	34	0.176471
2	AE1,AE2	4	23	0.173913
3	AE2,AE8,AE9	5	29	0.172414
3	AE3,AE5,AE8	5	29	0.172414
3	AE3,AE5,AE9	5	29	0.172414
3	AE3,AE7,AE8	5	29	0.172414
3	AE4,AE5,AE6	5	29	0.172414
3	AE4,AE8,AE9	5	29	0.172414
4	AE1,AE3,AE6,AE9	5	29	0.172414
4	AE2,AE4,AE6,AE9	5	29	0.172414
4	AE2,AE4,AE9,AE10	5	29	0.172414
4	AE2,AE6,AE9,AE10	5	29	0.172414
4	AE3,AE4,AE5,AE7	6	35	0.171429
4	AE4,AE5,AE7,AE8	6	35	0.171429
2	AE1,AE8	4	24	0.166667
3	AE1,AE3,AE4	4	24	0.166667
3	AE3,AE8,AE10	4	24	0.166667
3	AE5,AE6,AE7	5	30	0.166667
3	AE6,AE7,AE8	5	30	0.166667
4	AE4,AE7,AE9,AE10	5	30	0.166667
5	AE2,AE4,AE5,AE7,AE9	6	37	0.162162
3	AE7,AE8,AE9	5	31	0.16129
4	AE2,AE3,AE4,AE7	5	31	0.16129
4	AE2,AE7,AE9,AE10	5	31	0.16129
4	AE3,AE4,AE7,AE10	5	31	0.16129
3	AE2,AE8,AE10	4	25	0.16
3	AE4,AE6,AE10	4	25	0.16
4	AE2,AE3,AE5,AE9	5	32	0.15625
4	AE2,AE4,AE6,AE7	5	32	0.15625
4	AE2,AE4,AE6,AE8	5	32	0.15625
4	AE2,AE4,AE7,AE8	5	32	0.15625
4	AE2,AE5,AE9,AE10	5	32	0.15625
4	AE2,AE6,AE7,AE8	5	32	0.15625
4	AE2,AE6,AE7,AE9	5	32	0.15625
4	AE2,AE6,AE8,AE9	5	32	0.15625
4	AE3,AE4,AE5,AE10	5	32	0.15625
4	AE3,AE4,AE6,AE7	5	32	0.15625
4	AE3,AE6,AE7,AE9	5	32	0.15625
4	AE4,AE5,AE6,AE9	5	32	0.15625
4	AE4,AE5,AE8,AE10	5	32	0.15625
4	AE4,AE5,AE9,AE10	5	32	0.15625
4	AE4,AE6,AE8,AE9	5	32	0.15625
3	AE1,AE6,AE10	4	26	0.153846
3	AE8,AE9,AE10	4	26	0.153846
4	AE2,AE3,AE4,AE5	5	33	0.151515
4	AE2,AE3,AE5,AE7	5	33	0.151515
4	AE2,AE4,AE5,AE10	5	33	0.151515
4	AE2,AE4,AE8,AE9	5	33	0.151515
4	AE2,AE5,AE6,AE7	5	33	0.151515
4	AE2,AE5,AE6,AE9	5	33	0.151515
4	AE2,AE5,AE7,AE10	5	33	0.151515
4	AE3,AE4,AE5,AE9	5	33	0.151515
4	AE3,AE4,AE7,AE8	5	33	0.151515
4	AE3,AE5,AE7,AE10	5	33	0.151515
4	AE4,AE7,AE8,AE10	5	33	0.151515
4	AE5,AE6,AE7,AE9	5	33	0.151515
4	AE5,AE7,AE9,AE10	5	33	0.151515
3	AE3,AE6,AE8	4	27	0.148148
3	AE3,AE8,AE9	4	27	0.148148
3	AE6,AE8,AE10	4	27	0.148148
4	AE2,AE4,AE5,AE6	5	34	0.147059
4	AE2,AE4,AE5,AE8	5	34	0.147059
4	AE2,AE5,AE6,AE8	5	34	0.147059
4	AE2,AE5,AE7,AE8	5	34	0.147059
4	AE2,AE5,AE8,AE9	5	34	0.147059
4	AE2,AE7,AE8,AE9	5	34	0.147059
4	AE3,AE4,AE5,AE8	5	34	0.147059
4	AE3,AE5,AE7,AE9	5	34	0.147059
4	AE4,AE5,AE6,AE7	5	34	0.147059
4	AE4,AE5,AE6,AE8	5	34	0.147059
4	AE4,AE6,AE7,AE8	5	34	0.147059
4	AE4,AE7,AE8,AE9	5	34	0.147059
4	AE6,AE7,AE8,AE9	5	34	0.147059
5	AE2,AE3,AE4,AE7,AE9	5	34	0.147059
5	AE2,AE4,AE7,AE9,AE10	5	34	0.147059
3	AE5,AE6,AE10	4	28	0.142857
3	AE6,AE7,AE10	4	28	0.142857
4	AE2,AE3,AE4,AE6	4	28	0.142857
4	AE2,AE3,AE4,AE10	4	28	0.142857
4	AE2,AE3,AE6,AE10	4	28	0.142857
4	AE3,AE4,AE9,AE10	4	28	0.142857
4	AE3,AE5,AE7,AE8	5	35	0.142857
4	AE4,AE5,AE8,AE9	5	35	0.142857
4	AE4,AE6,AE9,AE10	4	28	0.142857
4	AE5,AE6,AE7,AE8	5	35	0.142857
5	AE2,AE4,AE6,AE7,AE9	5	35	0.142857
5	AE2,AE4,AE6,AE8,AE9	5	35	0.142857
5	AE3,AE4,AE6,AE7,AE9	5	35	0.142857
4	AE5,AE7,AE8,AE9	5	36	0.138889
5	AE2,AE3,AE4,AE5,AE9	5	36	0.138889
5	AE2,AE3,AE5,AE7,AE9	5	36	0.138889
5	AE2,AE4,AE5,AE6,AE9	5	36	0.138889
5	AE2,AE4,AE5,AE9,AE10	5	36	0.138889
5	AE2,AE4,AE6,AE7,AE8	5	36	0.138889
5	AE2,AE5,AE6,AE7,AE9	5	36	0.138889
5	AE2,AE5,AE7,AE9,AE10	5	36	0.138889
5	AE2,AE6,AE7,AE8,AE9	5	36	0.138889
5	AE4,AE5,AE6,AE7,AE9	5	36	0.138889
5	AE4,AE5,AE7,AE9,AE10	5	36	0.138889
3	AE1,AE3,AE7	4	29	0.137931
3	AE1,AE4,AE7	4	29	0.137931
3	AE1,AE7,AE10	4	29	0.137931
3	AE3,AE5,AE6	4	29	0.137931
4	AE1,AE3,AE6,AE10	4	29	0.137931
4	AE3,AE4,AE8,AE10	4	29	0.137931
5	AE2,AE3,AE4,AE5,AE7	5	37	0.135135
5	AE2,AE4,AE5,AE6,AE7	5	37	0.135135
5	AE2,AE4,AE5,AE7,AE10	5	37	0.135135
5	AE2,AE4,AE7,AE8,AE9	5	37	0.135135
5	AE2,AE5,AE6,AE7,AE8	5	37	0.135135
5	AE2,AE5,AE6,AE8,AE9	5	37	0.135135
5	AE3,AE4,AE5,AE7,AE9	5	37	0.135135
5	AE3,AE4,AE5,AE7,AE10	5	37	0.135135
5	AE4,AE5,AE6,AE8,AE9	5	37	0.135135
5	AE4,AE6,AE7,AE8,AE9	5	37	0.135135
3	AE1,AE5,AE8	4	30	0.133333
3	AE1,AE5,AE9	4	30	0.133333
4	AE1,AE6,AE9,AE10	4	30	0.133333
4	AE2,AE3,AE5,AE10	4	30	0.133333
4	AE2,AE3,AE6,AE7	4	30	0.133333
4	AE2,AE3,AE6,AE8	4	30	0.133333
4	AE2,AE3,AE7,AE10	4	30	0.133333
4	AE2,AE4,AE6,AE10	4	30	0.133333
4	AE2,AE5,AE8,AE10	4	30	0.133333
4	AE2,AE6,AE8,AE10	4	30	0.133333
4	AE2,AE8,AE9,AE10	4	30	0.133333
4	AE3,AE7,AE9,AE10	4	30	0.133333
4	AE4,AE6,AE8,AE10	4	30	0.133333
4	AE4,AE8,AE9,AE10	4	30	0.133333
5	AE2,AE4,AE5,AE6,AE8	5	38	0.131579
5	AE2,AE4,AE5,AE7,AE8	5	38	0.131579
5	AE2,AE4,AE5,AE8,AE9	5	38	0.131579
5	AE2,AE5,AE7,AE8,AE9	5	38	0.131579
5	AE4,AE5,AE7,AE8,AE10	5	38	0.131579
5	AE5,AE6,AE7,AE8,AE9	5	38	0.131579
3	AE1,AE4,AE10	3	23	0.130435
4	AE1,AE3,AE4,AE7	4	31	0.129032
4	AE2,AE3,AE4,AE8	4	31	0.129032
4	AE2,AE3,AE8,AE9	4	31	0.129032
4	AE2,AE4,AE8,AE10	4	31	0.129032
4	AE2,AE6,AE7,AE10	4	31	0.129032
4	AE3,AE4,AE6,AE8	4	31	0.129032
4	AE3,AE4,AE8,AE9	4	31	0.129032
4	AE3,AE5,AE8,AE10	4	31	0.129032
4	AE3,AE6,AE8,AE9	4	31	0.129032
4	AE3,AE7,AE8,AE10	4	31	0.129032
4	AE4,AE5,AE6,AE10	4	31	0.129032
4	AE6,AE7,AE9,AE10	4	31	0.129032
4	AE6,AE8,AE9,AE10	4	31	0.129032
5	AE2,AE3,AE4,AE6,AE9	4	31	0.129032
5	AE2,AE3,AE4,AE9,AE10	4	31	0.129032
5	AE2,AE3,AE6,AE9,AE10	4	31	0.129032
5	AE3,AE4,AE5,AE7,AE8	5	39	0.128205
5	AE4,AE5,AE6,AE7,AE8	5	39	0.128205
5	AE4,AE5,AE7,AE8,AE9	5	39	0.128205
6	AE2,AE3,AE4,AE5,AE7,AE9	5	39	0.128205
6	AE2,AE4,AE5,AE6,AE7,AE9	5	39	0.128205
6	AE2,AE4,AE5,AE7,AE9,AE10	5	39	0.128205
6	AE2,AE4,AE6,AE7,AE8,AE9	5	39	0.128205
3	AE1,AE2,AE3	3	24	0.125
3	AE1,AE5,AE7	4	32	0.125
4	AE2,AE3,AE5,AE6	4	32	0.125
4	AE2,AE3,AE5,AE8	4	32	0.125
4	AE2,AE3,AE7,AE8	4	32	0.125
4	AE2,AE5,AE6,AE10	4	32	0.125
4	AE2,AE7,AE8,AE10	4	32	0.125
4	AE3,AE5,AE6,AE9	4	32	0.125
4	AE3,AE5,AE9,AE10	4	32	0.125
4	AE3,AE6,AE7,AE8	4	32	0.125
4	AE4,AE6,AE7,AE10	4	32	0.125
4	AE5,AE6,AE7,AE10	4	32	0.125
4	AE5,AE6,AE8,AE10	4	32	0.125
4	AE5,AE6,AE9,AE10	4	32	0.125
4	AE6,AE7,AE8,AE10	4	32	0.125
4	AE7,AE8,AE9,AE10	4	32	0.125
5	AE1,AE3,AE6,AE9,AE10	4	32	0.125
5	AE2,AE4,AE6,AE9,AE10	4	32	0.125
6	AE2,AE4,AE5,AE6,AE8,AE9	5	40	0.125
6	AE2,AE5,AE6,AE7,AE8,AE9	5	40	0.125
6	AE2,AE4,AE5,AE6,AE7,AE8	5	41	0.121951
6	AE2,AE4,AE5,AE7,AE8,AE9	5	41	0.121951
6	AE4,AE5,AE6,AE7,AE8,AE9	5	41	0.121951
4	AE3,AE4,AE5,AE6	4	33	0.121212
4	AE3,AE5,AE6,AE7	4	33	0.121212
4	AE3,AE5,AE6,AE8	4	33	0.121212
4	AE3,AE5,AE8,AE9	4	33	0.121212
4	AE3,AE7,AE8,AE9	4	33	0.121212
4	AE5,AE8,AE9,AE10	4	33	0.121212
5	AE2,AE3,AE7,AE9,AE10	4	33	0.121212
5	AE2,AE6,AE8,AE9,AE10	4	33	0.121212
5	AE3,AE4,AE7,AE9,AE10	4	33	0.121212
5	AE4,AE6,AE8,AE9,AE10	4	33	0.121212
3	AE1,AE2,AE10	3	25	0.12
3	AE1,AE4,AE9	3	25	0.12
4	AE1,AE5,AE7,AE10	4	34	0.117647
5	AE2,AE3,AE4,AE6,AE7	4	34	0.117647
5	AE2,AE3,AE4,AE6,AE8	4	34	0.117647
5	AE2,AE3,AE4,AE7,AE10	4	34	0.117647
5	AE2,AE3,AE5,AE9,AE10	4	34	0.117647
5	AE2,AE3,AE6,AE7,AE8	4	34	0.117647
5	AE2,AE3,AE6,AE7,AE9	4	34	0.117647
5	AE2,AE3,AE6,AE8,AE9	4	34	0.117647
5	AE2,AE4,AE6,AE8,AE10	4	34	0.117647
5	AE2,AE4,AE8,AE9,AE10	4	34	0.117647
5	AE2,AE6,AE7,AE8,AE10	4	34	0.117647
5	AE2,AE6,AE7,AE9,AE10	4	34	0.117647
5	AE3,AE4,AE6,AE8,AE9	4	34	0.117647
5	AE4,AE5,AE6,AE9,AE10	4	34	0.117647
5	AE4,AE6,AE7,AE9,AE10	4	34	0.117647
7	AE2,AE4,AE5,AE6,AE7,AE8,AE9	5	43	0.116279
3	AE1,AE8,AE10	3	26	0.115385
4	AE1,AE2,AE3,AE10	3	26	0.115385
4	AE1,AE3,AE4,AE10	3	26	0.115385
5	AE2,AE3,AE4,AE5,AE10	4	35	0.114286
5	AE2,AE3,AE4,AE8,AE9	4	35	0.114286
5	AE2,AE3,AE5,AE6,AE7	4	35	0.114286
5	AE2,AE3,AE5,AE6,AE9	4	35	0.114286
5	AE2,AE3,AE5,AE7,AE10	4	35	0.114286
5	AE2,AE4,AE6,AE7,AE10	4	35	0.114286
5	AE2,AE5,AE6,AE7,AE10	4	35	0.114286
5	AE2,AE5,AE6,AE8,AE10	4	35	0.114286
5	AE2,AE5,AE6,AE9,AE10	4	35	0.114286
5	AE2,AE5,AE8,AE9,AE10	4	35	0.114286
5	AE2,AE7,AE8,AE9,AE10	4	35	0.114286
5	AE3,AE4,AE5,AE6,AE9	4	35	0.114286
5	AE3,AE4,AE5,AE8,AE10	4	35	0.114286
5	AE3,AE4,AE5,AE9,AE10	4	35	0.114286
5	AE3,AE4,AE7,AE8,AE10	4	35	0.114286
5	AE4,AE5,AE6,AE8,AE10	4	35	0.114286
5	AE4,AE7,AE8,AE9,AE10	4	35	0.114286
5	AE5,AE6,AE7,AE9,AE10	4	35	0.114286
5	AE6,AE7,AE8,AE9,AE10	4	35	0.114286
3	AE1,AE2,AE9	3	27	0.111111
4	AE1,AE3,AE4,AE9	3	27	0.111111
5	AE2,AE3,AE4,AE5,AE6	4	36	0.111111
5	AE2,AE3,AE4,AE7,AE8	4	36	0.111111
5	AE2,AE3,AE5,AE6,AE8	4	36	0.111111
5	AE2,AE3,AE5,AE8,AE9	4	36	0.111111
5	AE2,AE3,AE7,AE8,AE9	4	36	0.111111
5	AE2,AE4,AE5,AE6,AE10	4	36	0.111111
5	AE2,AE4,AE5,AE8,AE10	4	36	0.111111
5	AE2,AE4,AE7,AE8,AE10	4	36	0.111111
5	AE2,AE5,AE7,AE8,AE10	4	36	0.111111
5	AE3,AE4,AE6,AE7,AE8	4	36	0.111111
5	AE3,AE4,AE7,AE8,AE9	4	36	0.111111
5	AE3,AE5,AE6,AE7,AE9	4	36	0.111111
5	AE3,AE5,AE6,AE8,AE9	4	36	0.111111
5	AE3,AE5,AE7,AE8,AE10	4	36	0.111111
5	AE3,AE5,AE7,AE9,AE10	4	36	0.111111
5	AE3,AE6,AE7,AE8,AE9	4	36	0.111111
5	AE4,AE5,AE6,AE7,AE10	4	36	0.111111
5	AE4,AE5,AE8,AE9,AE10	4	36	0.111111
5	AE4,AE6,AE7,AE8,AE10	4	36	0.111111
5	AE5,AE6,AE7,AE8,AE10	4	36	0.111111
5	AE5,AE6,AE8,AE9,AE10	4	36	0.111111
6	AE2,AE3,AE4,AE7,AE9,AE10	4	36	0.111111
6	AE2,AE4,AE6,AE8,AE9,AE10	4	36	0.111111
5	AE2,AE3,AE4,AE5,AE8	4	37	0.108108
5	AE2,AE3,AE5,AE7,AE8	4	37	0.108108
5	AE3,AE4,AE5,AE6,AE7	4	37	0.108108
5	AE3,AE4,AE5,AE6,AE8	4	37	0.108108
5	AE3,AE4,AE5,AE8,AE9	4	37	0.108108
5	AE3,AE5,AE6,AE7,AE8	4	37	0.108108
5	AE5,AE7,AE8,AE9,AE10	4	37	0.108108
6	AE2,AE3,AE4,AE6,AE7,AE9	4	37	0.108108
6	AE2,AE3,AE4,AE6,AE8,AE9	4	37	0.108108
6	AE2,AE4,AE6,AE7,AE9,AE10	4	37	0.108108
6	AE2,AE6,AE7,AE8,AE9,AE10	4	37	0.108108
3	AE1,AE3,AE5	3	28	0.107143
3	AE1,AE4,AE5	3	28	0.107143
4	AE1,AE2,AE3,AE9	3	28	0.107143
4	AE2,AE3,AE8,AE10	3	28	0.107143
4	AE3,AE8,AE9,AE10	3	28	0.107143
5	AE3,AE5,AE7,AE8,AE9	4	38	0.105263
6	AE2,AE3,AE4,AE5,AE6,AE9	4	38	0.105263
6	AE2,AE3,AE4,AE5,AE9,AE10	4	38	0.105263
6	AE2,AE3,AE4,AE6,AE7,AE8	4	38	0.105263
6	AE2,AE3,AE5,AE6,AE7,AE9	4	38	0.105263
6	AE2,AE3,AE5,AE7,AE9,AE10	4	38	0.105263
6	AE2,AE3,AE6,AE7,AE8,AE9	4	38	0.105263
6	AE2,AE4,AE5,AE6,AE9,AE10	4	38	0.105263
6	AE2,AE4,AE6,AE7,AE8,AE10	4	38	0.105263
6	AE2,AE4,AE7,AE8,AE9,AE10	4	38	0.105263
6	AE2,AE5,AE6,AE7,AE8,AE10	4	38	0.105263
6	AE2,AE5,AE6,AE7,AE9,AE10	4	38	0.105263
6	AE2,AE5,AE6,AE8,AE9,AE10	4	38	0.105263
6	AE4,AE5,AE6,AE7,AE9,AE10	4	38	0.105263
6	AE4,AE5,AE6,AE8,AE9,AE10	4	38	0.105263
6	AE4,AE6,AE7,AE8,AE9,AE10	4	38	0.105263
4	AE1,AE2,AE9,AE10	3	29	0.103448
4	AE3,AE4,AE6,AE10	3	29	0.103448
6	AE2,AE3,AE4,AE5,AE6,AE7	4	39	0.102564
6	AE2,AE3,AE4,AE5,AE7,AE10	4	39	0.102564
6	AE2,AE3,AE4,AE7,AE8,AE9	4	39	0.102564
6	AE2,AE3,AE5,AE6,AE7,AE8	4	39	0.102564
6	AE2,AE3,AE5,AE6,AE8,AE9	4	39	0.102564
6	AE2,AE4,AE5,AE6,AE7,AE10	4	39	0.102564
6	AE2,AE4,AE5,AE6,AE8,AE10	4	39	0.102564
6	AE2,AE4,AE5,AE8,AE9,AE10	4	39	0.102564
6	AE2,AE5,AE7,AE8,AE9,AE10	4	39	0.102564
6	AE3,AE4,AE5,AE6,AE7,AE9	4	39	0.102564
6	AE3,AE4,AE5,AE6,AE8,AE9	4	39	0.102564
6	AE3,AE4,AE5,AE7,AE9,AE10	4	39	0.102564
6	AE3,AE4,AE6,AE7,AE8,AE9	4	39	0.102564
6	AE5,AE6,AE7,AE8,AE9,AE10	4	39	0.102564
3	AE1,AE7,AE9	3	30	0.1
4	AE1,AE4,AE5,AE10	3	30	0.1
4	AE3,AE6,AE8,AE10	3	30	0.1
5	AE1,AE2,AE3,AE9,AE10	3	30	0.1
6	AE2,AE3,AE4,AE5,AE6,AE8	4	40	0.1
6	AE2,AE3,AE4,AE5,AE8,AE9	4	40	0.1
6	AE2,AE3,AE5,AE7,AE8,AE9	4	40	0.1
6	AE2,AE4,AE5,AE7,AE8,AE10	4	40	0.1
6	AE3,AE4,AE5,AE7,AE8,AE10	4	40	0.1
6	AE3,AE5,AE6,AE7,AE8,AE9	4	40	0.1
6	AE4,AE5,AE6,AE7,AE8,AE10	4	40	0.1
6	AE4,AE5,AE7,AE8,AE9,AE10	4	40	0.1
7	AE2,AE4,AE6,AE7,AE8,AE9,AE10	4	40	0.1
6	AE2,AE3,AE4,AE5,AE7,AE8	4	41	0.097561
6	AE3,AE4,AE5,AE6,AE7,AE8	4	41	0.097561
6	AE3,AE4,AE5,AE7,AE8,AE9	4	41	0.097561
7	AE2,AE3,AE4,AE5,AE6,AE7,AE9	4	41	0.097561
7	AE2,AE3,AE4,AE5,AE7,AE9,AE10	4	41	0.097561
7	AE2,AE3,AE4,AE6,AE7,AE8,AE9	4	41	0.097561
7	AE2,AE4,AE5,AE6,AE7,AE9,AE10	4	41	0.097561
7	AE2,AE4,AE5,AE6,AE8,AE9,AE10	4	41	0.097561
7	AE2,AE5,AE6,AE7,AE8,AE9,AE10	4	41	0.097561
4	AE1,AE3,AE4,AE5	3	31	0.0967742
4	AE1,AE3,AE5,AE10	3	31	0.0967742
4	AE1,AE3,AE7,AE10	3	31	0.0967742
4	AE1,AE4,AE7,AE9	3	31	0.0967742
4	AE1,AE4,AE7,AE10	3	31	0.0967742
4	AE3,AE6,AE7,AE10	3	31	0.0967742
5	AE3,AE4,AE6,AE9,AE10	3	31	0.0967742
7	AE2,AE3,AE4,AE5,AE6,AE8,AE9	4	42	0.0952381
7	AE2,AE3,AE5,AE6,AE7,AE8,AE9	4	42	0.0952381
7	AE2,AE4,AE5,AE6,AE7,AE8,AE10	4	42	0.0952381
7	AE2,AE4,AE5,AE7,AE8,AE9,AE10	4	42	0.0952381
7	AE4,AE5,AE6,AE7,AE8,AE9,AE10	4	42	0.0952381
3	AE1,AE7,AE8	3	32	0.09375
4	AE1,AE3,AE7,AE9	3	32	0.09375
4	AE1,AE5,AE8,AE10	3	32	0.09375
4	AE3,AE5,AE6,AE10	3	32	0.09375
5	AE2,AE3,AE4,AE6,AE10	3	32	0.09375
5	AE2,AE3,AE6,AE8,AE10	3	32	0.09375
5	AE2,AE3,AE8,AE9,AE10	3	32	0.09375
5	AE3,AE4,AE8,AE9,AE10	3	32	0.09375
7	AE2,AE3,AE4,AE5,AE6,AE7,AE8	4	43	0.0930233
7	AE2,AE3,AE4,AE5,AE7,AE8,AE9	4	43	0.0930233
7	AE3,AE4,AE5,AE6,AE7,AE8,AE9	4	43	0.0930233
4	AE1,AE5,AE9,AE10	3	33	0.0909091
4	AE1,AE7,AE8,AE10	3	33	0.0909091
5	AE1,AE3,AE4,AE5,AE10	3	33	0.0909091
5	AE1,AE3,AE4,AE7,AE9	3	33	0.0909091
5	AE1,AE3,AE4,AE7,AE10	3	33	0.0909091
5	AE2,AE3,AE4,AE8,AE10	3	33	0.0909091
5	AE2,AE3,AE5,AE8,AE10	3	33	0.0909091
5	AE2,AE3,AE6,AE7,AE10	3	33	0.0909091
5	AE3,AE4,AE6,AE8,AE10	3	33	0.0909091
5	AE3,AE6,AE8,AE9,AE10	3	33	0.0909091
8	AE2,AE4,AE5,AE6,AE7,AE8,AE9,AE10	4	44	0.0909091
8	AE2,AE3,AE4,AE5,AE6,AE7,AE8,AE9	4	45	0.0888889
4	AE1,AE3,AE5,AE7	3	34	0.0882353
4	AE1,AE4,AE5,AE7	3	34	0.0882353
5	AE2,AE3,AE5,AE6,AE10	3	34	0.0882353
5	AE2,AE3,AE7,AE8,AE10	3	34	0.0882353
5	AE3,AE6,AE7,AE8,AE10	3	34	0.0882353
5	AE3,AE6,AE7,AE9,AE10	3	34	0.0882353
5	AE3,AE7,AE8,AE9,AE10	3	34	0.0882353
6	AE2,AE3,AE4,AE6,AE9,AE10	3	34	0.0882353
5	AE3,AE4,AE5,AE6,AE10	3	35	0.0857143
5	AE3,AE4,AE6,AE7,AE10	3	35	0.0857143
5	AE3,AE5,AE6,AE7,AE10	3	35	0.0857143
5	AE3,AE5,AE6,AE8,AE10	3	35	0.0857143
5	AE3,AE5,AE6,AE9,AE10	3	35	0.0857143
5	AE3,AE5,AE8,AE9,AE10	3	35	0.0857143
6	AE2,AE3,AE6,AE8,AE9,AE10	3	35	0.0857143
6	AE3,AE4,AE6,AE8,AE9,AE10	3	35	0.0857143
5	AE1,AE3,AE4,AE5,AE7	3	36	0.0833333
5	AE1,AE3,AE5,AE7,AE10	3	36	0.0833333
5	AE1,AE4,AE5,AE7,AE10	3	36	0.0833333
6	AE2,AE3,AE4,AE6,AE8,AE10	3	36	0.0833333
6	AE2,AE3,AE4,AE8,AE9,AE10	3	36	0.0833333
6	AE2,AE3,AE6,AE7,AE8,AE10	3	36	0.0833333
6	AE2,AE3,AE6,AE7,AE9,AE10	3	36	0.0833333
4	AE1,AE5,AE7,AE8	3	37	0.0810811
6	AE2,AE3,AE4,AE6,AE7,AE10	3	37	0.0810811
6	AE2,AE3,AE5,AE6,AE7,AE10	3	37	0.0810811
6	AE2,AE3,AE5,AE6,AE8,AE10	3	37	0.0810811
6	AE2,AE3,AE5,AE6,AE9,AE10	3	37	0.0810811
6	AE2,AE3,AE5,AE8,AE9,AE10	3	37	0.0810811
6	AE2,AE3,AE7,AE8,AE9,AE10	3	37	0.0810811
6	AE3,AE4,AE5,AE6,AE9,AE10	3	37	0.0810811
6	AE3,AE4,AE6,AE7,AE9,AE10	3	37	0.0810811
6	AE3,AE4,AE7,AE8,AE9,AE10	3	37	0.0810811
6	AE3,AE6,AE7,AE8,AE9,AE10	3	37	0.0810811
3	AE1,AE4,AE6	2	25	0.08
5	AE1,AE5,AE7,AE8,AE10	3	38	0.0789474
6	AE1,AE3,AE4,AE5,AE7,AE10	3	38	0.0789474
6	AE2,AE3,AE4,AE5,AE6,AE10	3	38	0.0789474
6	AE2,AE3,AE4,AE5,AE8,AE10	3	38	0.0789474
6	AE2,AE3,AE4,AE7,AE8,AE10	3	38	0.0789474
6	AE2,AE3,AE5,AE7,AE8,AE10	3	38	0.0789474
6	AE3,AE4,AE5,AE6,AE8,AE10	3	38	0.0789474
6	AE3,AE4,AE5,AE8,AE9,AE10	3	38	0.0789474
6	AE3,AE4,AE6,AE7,AE8,AE10	3	38	0.0789474
6	AE3,AE5,AE6,AE7,AE8,AE10	3	38	0.0789474
6	AE3,AE5,AE6,AE7,AE9,AE10	3	38	0.0789474
6	AE3,AE5,AE6,AE8,AE9,AE10	3	38	0.0789474
7	AE2,AE3,AE4,AE6,AE8,AE9,AE10	3	38	0.0789474
3	AE1,AE2,AE4	2	26	0.0769231
3	AE1,AE3,AE8	2	26	0.0769231
6	AE3,AE4,AE5,AE6,AE7,AE10	3	39	0.0769231
6	AE3,AE5,AE7,AE8,AE9,AE10	3	39	0.0769231
7	AE2,AE3,AE4,AE6,AE7,AE9,AE10	3	39	0.0769231
7	AE2,AE3,AE6,AE7,AE8,AE9,AE10	3	39	0.0769231
7	AE2,AE3,AE4,AE5,AE6,AE9,AE10	3	40	0.075
7	AE2,AE3,AE4,AE6,AE7,AE8,AE10	3	40	0.075
7	AE2,AE3,AE4,AE7,AE8,AE9,AE10	3	40	0.075
7	AE2,AE3,AE5,AE6,AE7,AE8,AE10	3	40	0.075
7	AE2,AE3,AE5,AE6,AE7,AE9,AE10	3	40	0.075
7	AE2,AE3,AE5,AE6,AE8,AE9,AE10	3	40	0.075
7	AE3,AE4,AE5,AE6,AE8,AE9,AE10	3	40	0.075
7	AE3,AE4,AE6,AE7,AE8,AE9,AE10	3	40	0.075
3	AE1,AE2,AE6	2	27	0.0740741
3	AE1,AE4,AE8	2	27	0.0740741
4	AE1,AE2,AE3,AE4	2	27	0.0740741
4	AE1,AE4,AE9,AE10	2	27	0.0740741
7	AE2,AE3,AE4,AE5,AE6,AE7,AE10	3	41	0.0731707
7	AE2,AE3,AE4,AE5,AE6,AE8,AE10	3	41	0.0731707
7	AE2,AE3,AE4,AE5,AE8,AE9,AE10	3	41	0.0731707
7	AE2,AE3,AE5,AE7,AE8,AE9,AE10	3	41	0.0731707
7	AE3,AE4,AE5,AE6,AE7,AE9,AE10	3	41	0.0731707
7	AE3,AE5,AE6,AE7,AE8,AE9,AE10	3	41	0.0731707
4	AE1,AE2,AE3,AE6	2	28	0.0714286
4	AE1,AE2,AE4,AE10	2	28	0.0714286
4	AE1,AE3,AE4,AE6	2	28	0.0714286
4	AE1,AE3,AE8,AE10	2	28	0.0714286
4	AE1,AE4,AE6,AE9	2	28	0.0714286
4	AE1,AE4,AE8,AE10	2	28	0.0714286
7	AE2,AE3,AE4,AE5,AE7,AE8,AE10	3	42	0.0714286
7	AE3,AE4,AE5,AE6,AE7,AE8,AE10	3	42	0.0714286
7	AE3,AE4,AE5,AE7,AE8,AE9,AE10	3	42	0.0714286
8	AE2,AE3,AE4,AE6,AE7,AE8,AE9,AE10	3	42	0.0714286
8	AE2,AE3,AE4,AE5,AE6,AE7,AE9,AE10	3	43	0.0697674
8	AE2,AE3,AE4,AE5,AE6,AE8,AE9,AE10	3	43	0.0697674
8	AE2,AE3,AE5,AE6,AE7,AE8,AE9,AE10	3	43	0.0697674
3	AE1,AE2,AE5	2	29	0.0689655
3	AE1,AE5,AE6	2	29	0.0689655
3	AE1,AE6,AE8	2	29	0.0689655
3	AE1,AE8,AE9	2	29	0.0689655
4	AE1,AE2,AE4,AE9	2	29	0.0689655
4	AE1,AE2,AE6,AE10	2	29	0.0689655
4	AE1,AE3,AE4,AE8	2	29	0.0689655
5	AE1,AE2,AE3,AE4,AE10	2	29	0.0689655
5	AE1,AE3,AE4,AE9,AE10	2	29	0.0689655
8	AE2,AE3,AE4,AE5,AE6,AE7,AE8,AE10	3	44	0.0681818
8	AE2,AE3,AE4,AE5,AE7,AE8,AE9,AE10	3	44	0.0681818
8	AE3,AE4,AE5,AE6,AE7,AE8,AE9,AE10	3	44	0.0681818
3	AE1,AE2,AE7	2	30	0.0666667
3	AE1,AE6,AE7	2	30	0.0666667
4	AE1,AE2,AE3,AE5	2	30	0.0666667
4	AE1,AE2,AE6,AE9	2	30	0.0666667
5	AE1,AE2,AE3,AE4,AE9	2	30	0.0666667
5	AE1,AE2,AE3,AE6,AE10	2	30	0.0666667
5	AE1,AE3,AE4,AE6,AE9	2	30	0.0666667
5	AE1,AE3,AE4,AE8,AE10	2	30	0.0666667
9	AE2,AE3,AE4,AE5,AE6,AE7,AE8,AE9,AE10	3	46	0.0652174
4	AE1,AE2,AE3,AE7	2	31	0.0645161
4	AE1,AE2,AE5,AE10	2	31	0.0645161
5	AE1,AE2,AE3,AE6,AE9	2	31	0.0645161
5	AE1,AE2,AE4,AE9,AE10	2	31	0.0645161
4	AE1,AE2,AE4,AE5	2	32	0.0625
4	AE1,AE2,AE4,AE7	2	32	0.0625
4	AE1,AE2,AE7,AE10	2	32	0.0625
4	AE1,AE3,AE5,AE8	2	32	0.0625
4	AE1,AE3,AE5,AE9	2	32	0.0625
4	AE1,AE3,AE6,AE7	2	32	0.0625
4	AE1,AE4,AE5,AE9	2	32	0.0625
4	AE1,AE4,AE6,AE7	2	32	0.0625
4	AE1,AE7,AE9,AE10	2	32	0.0625
5	AE1,AE2,AE3,AE5,AE10	2	32	0.0625
5	AE1,AE2,AE6,AE9,AE10	2	32	0.0625
6	AE1,AE2,AE3,AE4,AE9,AE10	2	32	0.0625
4	AE1,AE2,AE5,AE9	2	33	0.0606061
4	AE1,AE2,AE7,AE9	2	33	0.0606061
4	AE1,AE3,AE7,AE8	2	33	0.0606061
4	AE1,AE4,AE5,AE8	2	33	0.0606061
4	AE1,AE5,AE6,AE9	2	33	0.0606061
4	AE1,AE6,AE7,AE9	2	33	0.0606061
4	AE1,AE6,AE8,AE9	2	33	0.0606061
5	AE1,AE2,AE3,AE4,AE5	2	33	0.0606061
5	AE1,AE2,AE3,AE4,AE7	2	33	0.0606061
5	AE1,AE2,AE3,AE7,AE10	2	33	0.0606061
5	AE1,AE4,AE7,AE9,AE10	2	33	0.0606061
6	AE1,AE2,AE3,AE6,AE9,AE10	2	33	0.0606061
4	AE1,AE2,AE5,AE7	2	34	0.0588235
4	AE1,AE4,AE7,AE8	2	34	0.0588235
4	AE1,AE5,AE6,AE8	2	34	0.0588235
5	AE1,AE2,AE3,AE5,AE9	2	34	0.0588235
5	AE1,AE2,AE3,AE7,AE9	2	34	0.0588235
5	AE1,AE2,AE4,AE5,AE10	2	34	0.0588235
5	AE1,AE2,AE4,AE7,AE9	2	34	0.0588235
5	AE1,AE2,AE4,AE7,AE10	2	34	0.0588235
5	AE1,AE3,AE4,AE5,AE9	2	34	0.0588235
5	AE1,AE3,AE4,AE6,AE7	2	34	0.0588235
5	AE1,AE3,AE5,AE8,AE10	2	34	0.0588235
5	AE1,AE3,AE7,AE8,AE10	2	34	0.0588235
5	AE1,AE3,AE7,AE9,AE10	2	34	0.0588235
5	AE1,AE4,AE5,AE8,AE10	2	34	0.0588235
5	AE1,AE4,AE5,AE9,AE10	2	34	0.0588235
5	AE1,AE4,AE6,AE7,AE9	2	34	0.0588235
4	AE1,AE5,AE7,AE9	2	35	0.0571429
4	AE1,AE5,AE8,AE9	2	35	0.0571429
5	AE1,AE2,AE3,AE5,AE7	2	35	0.0571429
5	AE1,AE2,AE4,AE5,AE9	2	35	0.0571429
5	AE1,AE2,AE5,AE9,AE10	2	35	0.0571429
5	AE1,AE2,AE7,AE9,AE10	2	35	0.0571429
5	AE1,AE3,AE4,AE5,AE8	2	35	0.0571429
5	AE1,AE3,AE4,AE7,AE8	2	35	0.0571429
5	AE1,AE3,AE5,AE9,AE10	2	35	0.0571429
5	AE1,AE3,AE6,AE7,AE9	2	35	0.0571429
5	AE1,AE4,AE7,AE8,AE10	2	35	0.0571429
6	AE1,AE2,AE3,AE4,AE5,AE10	2	35	0.0571429
6	AE1,AE2,AE3,AE4,AE7,AE9	2	35	0.0571429
6	AE1,AE2,AE3,AE4,AE7,AE10	2	35	0.0571429
6	AE1,AE3,AE4,AE7,AE9,AE10	2	35	0.0571429
5	AE1,AE2,AE4,AE5,AE7	2	36	0.0555556
5	AE1,AE2,AE5,AE7,AE10	2	36	0.0555556
5	AE1,AE4,AE5,AE7,AE9	2	36	0.0555556
6	AE1,AE2,AE3,AE4,AE5,AE9	2	36	0.0555556
6	AE1,AE2,AE3,AE5,AE9,AE10	2	36	0.0555556
6	AE1,AE2,AE3,AE7,AE9,AE10	2	36	0.0555556
6	AE1,AE2,AE4,AE7,AE9,AE10	2	36	0.0555556
6	AE1,AE3,AE4,AE5,AE8,AE10	2	36	0.0555556
6	AE1,AE3,AE4,AE5,AE9,AE10	2	36	0.0555556
6	AE1,AE3,AE4,AE6,AE7,AE9	2	36	0.0555556
6	AE1,AE3,AE4,AE7,AE8,AE10	2	36	0.0555556
5	AE1,AE2,AE5,AE7,AE9	2	37	0.0540541
5	AE1,AE3,AE5,AE7,AE9	2	37	0.0540541
5	AE1,AE5,AE7,AE9,AE10	2	37	0.0540541
6	AE1,AE2,AE3,AE4,AE5,AE7	2	37	0.0540541
6	AE1,AE2,AE3,AE5,AE7,AE10	2	37	0.0540541
6	AE1,AE2,AE4,AE5,AE9,AE10	2	37	0.0540541
7	AE1,AE2,AE3,AE4,AE7,AE9,AE10	2	37	0.0540541
5	AE1,AE3,AE5,AE7,AE8	2	38	0.0526316
5	AE1,AE5,AE6,AE8,AE9	2	38	0.0526316
6	AE1,AE2,AE3,AE5,AE7,AE9	2	38	0.0526316
6	AE1,AE2,AE4,AE5,AE7,AE9	2	38	0.0526316
6	AE1,AE2,AE4,AE5,AE7,AE10	2	38	0.0526316
6	AE1,AE3,AE4,AE5,AE7,AE9	2	38	0.0526316
6	AE1,AE4,AE5,AE7,AE9,AE10	2	38	0.0526316
7	AE1,AE2,AE3,AE4,AE5,AE9,AE10	2	38	0.0526316
5	AE1,AE4,AE5,AE7,AE8	2	39	0.0512821
6	AE1,AE2,AE5,AE7,AE9,AE10	2	39	0.0512821
6	AE1,AE3,AE5,AE7,AE8,AE10	2	39	0.0512821
6	AE1,AE3,AE5,AE7,AE9,AE10	2	39	0.0512821
7	AE1,AE2,AE3,AE4,AE5,AE7,AE9	2	39	0.0512821
7	AE1,AE2,AE3,AE4,AE5,AE7,AE10	2	39	0.0512821
6	AE1,AE3,AE4,AE5,AE7,AE8	2	40	0.05
6	AE1,AE4,AE5,AE7,AE8,AE10	2	40	0.05
7	AE1,AE2,AE3,AE5,AE7,AE9,AE10	2	40	0.05
7	AE1,AE2,AE4,AE5,AE7,AE9,AE10	2	40	0.05
7	AE1,AE3,AE4,AE5,AE7,AE9,AE10	2	40	0.05
7	AE1,AE3,AE4,AE5,AE7,AE8,AE10	2	41	0.0487805
8	AE1,AE2,AE3,AE4,AE5,AE7,AE9,AE10	2	41	0.0487805
4	AE1,AE4,AE6,AE10	1	27	0.037037
3	AE1,AE2,AE8	1	28	0.0357143
4	AE1,AE2,AE3,AE8	1	29	0.0344828
4	AE1,AE2,AE4,AE6	1	29	0.0344828
4	AE1,AE2,AE8,AE10	1	29	0.0344828
4	AE1,AE3,AE8,AE9	1	30	0.0333333
5	AE1,AE2,AE3,AE4,AE6	1	30	0.0333333
5	AE1,AE2,AE3,AE8,AE10	1	30	0.0333333
5	AE1,AE3,AE4,AE6,AE10	1	30	0.0333333
5	AE1,AE4,AE6,AE9,AE10	1	30	0.0333333
4	AE1,AE2,AE4,AE8	1	31	0.0322581
4	AE1,AE3,AE6,AE8	1	31	0.0322581
4	AE1,AE4,AE5,AE6	1	31	0.0322581
4	AE1,AE4,AE6,AE8	1	31	0.0322581
4	AE1,AE4,AE8,AE9	1	31	0.0322581
4	AE1,AE6,AE8,AE10	1	31	0.0322581
4	AE1,AE8,AE9,AE10	1	31	0.0322581
5	AE1,AE2,AE4,AE6,AE9	1	31	0.0322581
5	AE1,AE2,AE4,AE6,AE10	1	31	0.0322581
4	AE1,AE2,AE6,AE7	1	32	0.03125
4	AE1,AE2,AE6,AE8	1	32	0.03125
4	AE1,AE2,AE8,AE9	1	32	0.03125
4	AE1,AE3,AE5,AE6	1	32	0.03125
4	AE1,AE5,AE6,AE10	1	32	0.03125
4	AE1,AE6,AE7,AE10	1	32	0.03125
5	AE1,AE2,AE3,AE4,AE8	1	32	0.03125
5	AE1,AE2,AE4,AE8,AE10	1	32	0.03125
5	AE1,AE3,AE4,AE8,AE9	1	32	0.03125
5	AE1,AE3,AE8,AE9,AE10	1	32	0.03125
5	AE1,AE4,AE6,AE8,AE10	1	32	0.03125
5	AE1,AE4,AE8,AE9,AE10	1	32	0.03125
6	AE1,AE2,AE3,AE4,AE6,AE9	1	32	0.03125
6	AE1,AE2,AE3,AE4,AE6,AE10	1	32	0.03125
6	AE1,AE3,AE4,AE6,AE9,AE10	1	32	0.03125
4	AE1,AE2,AE5,AE6	1	33	0.030303
4	AE1,AE2,AE5,AE8	1	33	0.030303
5	AE1,AE2,AE3,AE6,AE7	1	33	0.030303
5	AE1,AE2,AE3,AE6,AE8	1	33	0.030303
5	AE1,AE2,AE3,AE8,AE9	1	33	0.030303
5	AE1,AE2,AE6,AE8,AE10	1	33	0.030303
5	AE1,AE2,AE8,AE9,AE10	1	33	0.030303
5	AE1,AE3,AE4,AE6,AE8	1	33	0.030303
5	AE1,AE3,AE6,AE8,AE10	1	33	0.030303
5	AE1,AE4,AE5,AE6,AE10	1	33	0.030303
6	AE1,AE2,AE3,AE4,AE8,AE10	1	33	0.030303
6	AE1,AE2,AE4,AE6,AE9,AE10	1	33	0.030303
6	AE1,AE3,AE4,AE8,AE9,AE10	1	33	0.030303
4	AE1,AE2,AE7,AE8	1	34	0.0294118
4	AE1,AE5,AE6,AE7	1	34	0.0294118
5	AE1,AE2,AE3,AE5,AE6	1	34	0.0294118
5	AE1,AE2,AE3,AE5,AE8	1	34	0.0294118
5	AE1,AE2,AE4,AE6,AE7	1	34	0.0294118
5	AE1,AE2,AE4,AE6,AE8	1	34	0.0294118
5	AE1,AE2,AE4,AE8,AE9	1	34	0.0294118
5	AE1,AE2,AE5,AE8,AE10	1	34	0.0294118
5	AE1,AE2,AE6,AE7,AE10	1	34	0.0294118
5	AE1,AE3,AE4,AE5,AE6	1	34	0.0294118
5	AE1,AE3,AE6,AE7,AE10	1	34	0.0294118
5	AE1,AE3,AE6,AE8,AE9	1	34	0.0294118
5	AE1,AE4,AE5,AE6,AE9	1	34	0.0294118
5	AE1,AE4,AE6,AE7,AE10	1	34	0.0294118
5	AE1,AE4,AE6,AE8,AE9	1	34	0.0294118
6	AE1,AE2,AE3,AE6,AE8,AE10	1	34	0.0294118
6	AE1,AE2,AE3,AE8,AE9,AE10	1	34	0.0294118
6	AE1,AE3,AE4,AE6,AE8,AE10	1	34	0.0294118
7	AE1,AE2,AE3,AE4,AE6,AE9,AE10	1	34	0.0294118
4	AE1,AE6,AE7,AE8	1	35	0.0285714
4	AE1,AE7,AE8,AE9	1	35	0.0285714
5	AE1,AE2,AE3,AE7,AE8	1	35	0.0285714
5	AE1,AE2,AE4,AE5,AE6	1	35	0.0285714
5	AE1,AE2,AE5,AE6,AE10	1	35	0.0285714
5	AE1,AE2,AE6,AE7,AE9	1	35	0.0285714
5	AE1,AE2,AE6,AE8,AE9	1	35	0.0285714
5	AE1,AE2,AE7,AE8,AE10	1	35	0.0285714
5	AE1,AE3,AE5,AE6,AE9	1	35	0.0285714
5	AE1,AE3,AE5,AE6,AE10	1	35	0.0285714
5	AE1,AE6,AE7,AE9,AE10	1	35	0.0285714
5	AE1,AE6,AE8,AE9,AE10	1	35	0.0285714
6	AE1,AE2,AE3,AE4,AE6,AE7	1	35	0.0285714
6	AE1,AE2,AE3,AE4,AE6,AE8	1	35	0.0285714
6	AE1,AE2,AE3,AE4,AE8,AE9	1	35	0.0285714
6	AE1,AE2,AE3,AE5,AE8,AE10	1	35	0.0285714
6	AE1,AE2,AE3,AE6,AE7,AE10	1	35	0.0285714
6	AE1,AE2,AE4,AE6,AE8,AE10	1	35	0.0285714
6	AE1,AE2,AE4,AE8,AE9,AE10	1	35	0.0285714
6	AE1,AE3,AE4,AE6,AE8,AE9	1	35	0.0285714
6	AE1,AE4,AE6,AE8,AE9,AE10	1	35	0.0285714
5	AE1,AE2,AE4,AE5,AE8	1	36	0.0277778
5	AE1,AE2,AE4,AE7,AE8	1	36	0.0277778
5	AE1,AE2,AE5,AE6,AE7	1	36	0.0277778
5	AE1,AE2,AE5,AE6,AE9	1	36	0.0277778
5	AE1,AE2,AE6,AE7,AE8	1	36	0.0277778
5	AE1,AE3,AE5,AE6,AE7	1	36	0.0277778
5	AE1,AE3,AE5,AE6,AE8	1	36	0.0277778
5	AE1,AE3,AE5,AE8,AE9	1	36	0.0277778
5	AE1,AE3,AE6,AE7,AE8	1	36	0.0277778
5	AE1,AE3,AE7,AE8,AE9	1	36	0.0277778
5	AE1,AE4,AE5,AE6,AE7	1	36	0.0277778
5	AE1,AE4,AE5,AE6,AE8	1	36	0.0277778
5	AE1,AE4,AE7,AE8,AE9	1	36	0.0277778
5	AE1,AE5,AE6,AE7,AE10	1	36	0.0277778
5	AE1,AE5,AE6,AE8,AE10	1	36	0.0277778
5	AE1,AE5,AE6,AE9,AE10	1	36	0.0277778
5	AE1,AE6,AE7,AE8,AE10	1	36	0.0277778
5	AE1,AE7,AE8,AE9,AE10	1	36	0.0277778
6	AE1,AE2,AE3,AE4,AE5,AE6	1	36	0.0277778
6	AE1,AE2,AE3,AE5,AE6,AE10	1	36	0.0277778
6	AE1,AE2,AE3,AE6,AE7,AE9	1	36	0.0277778
6	AE1,AE2,AE3,AE6,AE8,AE9	1	36	0.0277778
6	AE1,AE2,AE3,AE7,AE8,AE10	1	36	0.0277778
6	AE1,AE2,AE4,AE6,AE7,AE9	1	36	0.0277778
6	AE1,AE2,AE4,AE6,AE7,AE10	1	36	0.0277778
6	AE1,AE2,AE4,AE6,AE8,AE9	1	36	0.0277778
6	AE1,AE2,AE6,AE8,AE9,AE10	1	36	0.0277778
6	AE1,AE3,AE4,AE5,AE6,AE9	1	36	0.0277778
6	AE1,AE3,AE4,AE5,AE6,AE10	1	36	0.0277778
6	AE1,AE3,AE4,AE6,AE7,AE10	1	36	0.0277778
6	AE1,AE3,AE6,AE8,AE9,AE10	1	36	0.0277778
6	AE1,AE4,AE5,AE6,AE9,AE10	1	36	0.0277778
6	AE1,AE4,AE6,AE7,AE9,AE10	1	36	0.0277778
7	AE1,AE2,AE3,AE4,AE6,AE8,AE10	1	36	0.0277778
7	AE1,AE2,AE3,AE4,AE8,AE9,AE10	1	36	0.0277778
7	AE1,AE3,AE4,AE6,AE8,AE9,AE10	1	36	0.0277778
5	AE1,AE2,AE5,AE6,AE8	1	37	0.027027
5	AE1,AE2,AE5,AE8,AE9	1	37	0.027027
5	AE1,AE2,AE7,AE8,AE9	1	37	0.027027
5	AE1,AE4,AE5,AE8,AE9	1	37	0.027027
5	AE1,AE4,AE6,AE7,AE8	1	37	0.027027
5	AE1,AE5,AE6,AE7,AE9	1	37	0.027027
5	AE1,AE5,AE8,AE9,AE10	1	37	0.027027
6	AE1,AE2,AE3,AE4,AE5,AE8	1	37	0.027027
6	AE1,AE2,AE3,AE4,AE7,AE8	1	37	0.027027
6	AE1,AE2,AE3,AE5,AE6,AE7	1	37	0.027027
6	AE1,AE2,AE3,AE5,AE6,AE9	1	37	0.027027
6	AE1,AE2,AE3,AE6,AE7,AE8	1	37	0.027027
6	AE1,AE2,AE4,AE5,AE6,AE9	1	37	0.027027
6	AE1,AE2,AE4,AE5,AE6,AE10	1	37	0.027027
6	AE1,AE2,AE4,AE5,AE8,AE10	1	37	0.027027
6	AE1,AE2,AE4,AE7,AE8,AE10	1	37	0.027027
6	AE1,AE2,AE6,AE7,AE8,AE10	1	37	0.027027
6	AE1,AE2,AE6,AE7,AE9,AE10	1	37	0.027027
6	AE1,AE3,AE4,AE7,AE8,AE9	1	37	0.027027
6	AE1,AE3,AE6,AE7,AE8,AE10	1	37	0.027027
6	AE1,AE3,AE6,AE7,AE9,AE10	1	37	0.027027
6	AE1,AE3,AE7,AE8,AE9,AE10	1	37	0.027027
6	AE1,AE4,AE5,AE6,AE8,AE10	1	37	0.027027
6	AE1,AE4,AE7,AE8,AE9,AE10	1	37	0.027027
7	AE1,AE2,AE3,AE4,AE6,AE7,AE9	1	37	0.027027
7	AE1,AE2,AE3,AE4,AE6,AE7,AE10	1	37	0.027027
7	AE1,AE2,AE3,AE4,AE6,AE8,AE9	1	37	0.027027
7	AE1,AE2,AE3,AE6,AE8,AE9,AE10	1	37	0.027027
7	AE1,AE2,AE4,AE6,AE8,AE9,AE10	1	37	0.027027
5	AE1,AE2,AE5,AE7,AE8	1	38	0.0263158
5	AE1,AE6,AE7,AE8,AE9	1	38	0.0263158
6	AE1,AE2,AE3,AE5,AE6,AE8	1	38	0.0263158
6	AE1,AE2,AE3,AE5,AE8,AE9	1	38	0.0263158
6	AE1,AE2,AE3,AE7,AE8,AE9	1	38	0.0263158
6	AE1,AE2,AE4,AE5,AE6,AE7	1	38	0.0263158
6	AE1,AE2,AE4,AE6,AE7,AE8	1	38	0.0263158
6	AE1,AE2,AE4,AE7,AE8,AE9	1	38	0.0263158
6	AE1,AE2,AE5,AE6,AE7,AE10	1	38	0.0263158
6	AE1,AE2,AE5,AE6,AE8,AE10	1	38	0.0263158
6	AE1,AE2,AE5,AE6,AE9,AE10	1	38	0.0263158
6	AE1,AE2,AE5,AE8,AE9,AE10	1	38	0.0263158
6	AE1,AE2,AE7,AE8,AE9,AE10	1	38	0.0263158
6	AE1,AE3,AE4,AE5,AE6,AE7	1	38	0.0263158
6	AE1,AE3,AE4,AE5,AE6,AE8	1	38	0.0263158
6	AE1,AE3,AE4,AE5,AE8,AE9	1	38	0.0263158
6	AE1,AE3,AE4,AE6,AE7,AE8	1	38	0.0263158
6	AE1,AE3,AE5,AE6,AE7,AE10	1	38	0.0263158
6	AE1,AE3,AE5,AE6,AE8,AE10	1	38	0.0263158
6	AE1,AE3,AE5,AE6,AE9,AE10	1	38	0.0263158
6	AE1,AE3,AE5,AE8,AE9,AE10	1	38	0.0263158
6	AE1,AE4,AE5,AE6,AE7,AE9	1	38	0.0263158
6	AE1,AE4,AE5,AE6,AE7,AE10	1	38	0.0263158
6	AE1,AE4,AE5,AE8,AE9,AE10	1	38	0.0263158
6	AE1,AE4,AE6,AE7,AE8,AE10	1	38	0.0263158
7	AE1,AE2,AE3,AE4,AE5,AE6,AE9	1	38	0.0263158
7	AE1,AE2,AE3,AE4,AE5,AE6,AE10	1	38	0.0263158
7	AE1,AE2,AE3,AE4,AE5,AE8,AE10	1	38	0.0263158
7	AE1,AE2,AE3,AE4,AE7,AE8,AE10	1	38	0.0263158
7	AE1,AE2,AE3,AE6,AE7,AE8,AE10	1	38	0.0263158
7	AE1,AE2,AE3,AE6,AE7,AE9,AE10	1	38	0.0263158
7	AE1,AE2,AE4,AE6,AE7,AE9,AE10	1	38	0.0263158
7	AE1,AE3,AE4,AE5,AE6,AE9,AE10	1	38	0.0263158
7	AE1,AE3,AE4,AE6,AE7,AE9,AE10	1	38	0.0263158
7	AE1,AE3,AE4,AE7,AE8,AE9,AE10	1	38	0.0263158
8	AE1,AE2,AE3,AE4,AE6,AE8,AE9,AE10	1	38	0.0263158
5	AE1,AE5,AE6,AE7,AE8	1	39	0.025641
6	AE1,AE2,AE3,AE5,AE7,AE8	1	39	0.025641
6	AE1,AE2,AE4,AE5,AE6,AE8	1	39	0.025641
6	AE1,AE2,AE4,AE5,AE8,AE9	1	39	0.025641
6	AE1,AE2,AE5,AE6,AE7,AE9	1	39	0.025641
6	AE1,AE2,AE5,AE7,AE8,AE10	1	39	0.025641
6	AE1,AE2,AE6,AE7,AE8,AE9	1	39	0.025641
6	AE1,AE3,AE5,AE6,AE7,AE9	1	39	0.025641
6	AE1,AE3,AE5,AE6,AE8,AE9	1	39	0.025641
6	AE1,AE3,AE6,AE7,AE8,AE9	1	39	0.025641
6	AE1,AE4,AE5,AE6,AE8,AE9	1	39	0.025641
6	AE1,AE4,AE6,AE7,AE8,AE9	1	39	0.025641
6	AE1,AE5,AE6,AE7,AE9,AE10	1	39	0.025641
6	AE1,AE6,AE7,AE8,AE9,AE10	1	39	0.025641
7	AE1,AE2,AE3,AE4,AE5,AE6,AE7	1	39	0.025641
7	AE1,AE2,AE3,AE4,AE6,AE7,AE8	1	39	0.025641
7	AE1,AE2,AE3,AE4,AE7,AE8,AE9	1	39	0.025641
7	AE1,AE2,AE3,AE5,AE6,AE7,AE10	1	39	0.025641
7	AE1,AE2,AE3,AE5,AE6,AE8,AE10	1	39	0.025641
7	AE1,AE2,AE3,AE5,AE6,AE9,AE10	1	39	0.025641
7	AE1,AE2,AE3,AE5,AE8,AE9,AE10	1	39	0.025641
7	AE1,AE2,AE3,AE7,AE8,AE9,AE10	1	39	0.025641
7	AE1,AE2,AE4,AE5,AE6,AE9,AE10	1	39	0.025641
7	AE1,AE2,AE4,AE6,AE7,AE8,AE10	1	39	0.025641
7	AE1,AE2,AE4,AE7,AE8,AE9,AE10	1	39	0.025641
7	AE1,AE3,AE4,AE5,AE6,AE8,AE10	1	39	0.025641
7	AE1,AE3,AE4,AE5,AE8,AE9,AE10	1	39	0.025641
7	AE1,AE3,AE4,AE6,AE7,AE8,AE10	1	39	0.025641
8	AE1,AE2,AE3,AE4,AE6,AE7,AE9,AE10	1	39	0.025641
5	AE1,AE5,AE7,AE8,AE9	1	40	0.025
6	AE1,AE2,AE4,AE5,AE7,AE8	1	40	0.025
6	AE1,AE2,AE5,AE6,AE7,AE8	1	40	0.025
6	AE1,AE2,AE5,AE6,AE8,AE9	1	40	0.025
6	AE1,AE3,AE5,AE6,AE7,AE8	1	40	0.025
6	AE1,AE5,AE6,AE7,AE8,AE10	1	40	0.025
6	AE1,AE5,AE6,AE8,AE9,AE10	1	40	0.025
7	AE1,AE2,AE3,AE4,AE5,AE6,AE8	1	40	0.025
7	AE1,AE2,AE3,AE4,AE5,AE8,AE9	1	40	0.025
7	AE1,AE2,AE3,AE5,AE6,AE7,AE9	1	40	0.025
7	AE1,AE2,AE3,AE5,AE7,AE8,AE10	1	40	0.025
7	AE1,AE2,AE3,AE6,AE7,AE8,AE9	1	40	0.025
7	AE1,AE2,AE4,AE5,AE6,AE7,AE9	1	40	0.025
7	AE1,AE2,AE4,AE5,AE6,AE7,AE10	1	40	0.025
7	AE1,AE2,AE4,AE5,AE6,AE8,AE10	1	40	0.025
7	AE1,AE2,AE4,AE5,AE8,AE9,AE10	1	40	0.025
7	AE1,AE2,AE4,AE6,AE7,AE8,AE9	1	40	0.025
7	AE1,AE2,AE6,AE7,AE8,AE9,AE10	1	40	0.025
7	AE1,AE3,AE4,AE5,AE6,AE7,AE9	1	40	0.025
7	AE1,AE3,AE4,AE5,AE6,AE7,AE10	1	40	0.025
7	AE1,AE3,AE4,AE5,AE6,AE8,AE9	1	40	0.025
7	AE1,AE3,AE4,AE6,AE7,AE8,AE9	1	40	0.025
7	AE1,AE3,AE6,AE7,AE8,AE9,AE10	1	40	0.025
7	AE1,AE4,AE5,AE6,AE7,AE9,AE10	1	40	0.025
7	AE1,AE4,AE5,AE6,AE8,AE9,AE10	1	40	0.025
7	AE1,AE4,AE6,AE7,AE8,AE9,AE10	1	40	0.025
8	AE1,AE2,AE3,AE4,AE5,AE6,AE9,AE10	1	40	0.025
8	AE1,AE2,AE3,AE4,AE6,AE7,AE8,AE10	1	40	0.025
8	AE1,AE2,AE3,AE4,AE7,AE8,AE9,AE10	1	40	0.025
6	AE1,AE2,AE5,AE7,AE8,AE9	1	41	0.0243902
6	AE1,AE3,AE5,AE7,AE8,AE9	1	41	0.0243902
6	AE1,AE4,AE5,AE6,AE7,AE8	1	41	0.0243902
6	AE1,AE4,AE5,AE7,AE8,AE9	1	41	0.0243902
6	AE1,AE5,AE7,AE8,AE9,AE10	1	41	0.0243902
7	AE1,AE2,AE3,AE4,AE5,AE7,AE8	1	41	0.0243902
7	AE1,AE2,AE3,AE5,AE6,AE7,AE8	1	41	0.0243902
7	AE1,AE2,AE3,AE5,AE6,AE8,AE9	1	41	0.0243902
7	AE1,AE2,AE4,AE5,AE6,AE8,AE9	1	41	0.0243902
7	AE1,AE2,AE4,AE5,AE7,AE8,AE10	1	41	0.0243902
7	AE1,AE2,AE5,AE6,AE7,AE8,AE10	1	41	0.0243902
7	AE1,AE2,AE5,AE6,AE7,AE9,AE10	1	41	0.0243902
7	AE1,AE2,AE5,AE6,AE8,AE9,AE10	1	41	0.0243902
7	AE1,AE3,AE5,AE6,AE7,AE8,AE10	1	41	0.0243902
7	AE1,AE3,AE5,AE6,AE7,AE9,AE10	1	41	0.0243902
7	AE1,AE3,AE5,AE6,AE8,AE9,AE10	1	41	0.0243902
8	AE1,AE2,AE3,AE4,AE5,AE6,AE7,AE9	1	41	0.0243902
8	AE1,AE2,AE3,AE4,AE5,AE6,AE7,AE10	1	41	0.0243902
8	AE1,AE2,AE3,AE4,AE5,AE6,AE8,AE10	1	41	0.0243902
8	AE1,AE2,AE3,AE4,AE5,AE8,AE9,AE10	1	41	0.0243902
8	AE1,AE2,AE3,AE4,AE6,AE7,AE8,AE9	1	41	0.0243902
8	AE1,AE2,AE3,AE6,AE7,AE8,AE9,AE10	1	41	0.0243902
8	AE1,AE2,AE4,AE6,AE7,AE8,AE9,AE10	1	41	0.0243902
8	AE1,AE3,AE4,AE5,AE6,AE8,AE9,AE10	1	41	0.0243902
8	AE1,AE3,AE4,AE6,AE7,AE8,AE9,AE10	1	41	0.0243902
6	AE1,AE5,AE6,AE7,AE8,AE9	1	42	0.0238095
7	AE1,AE2,AE3,AE5,AE7,AE8,AE9	1	42	0.0238095
7	AE1,AE2,AE4,AE5,AE6,AE7,AE8	1	42	0.0238095
7	AE1,AE2,AE4,AE5,AE7,AE8,AE9	1	42	0.0238095
7	AE1,AE2,AE5,AE7,AE8,AE9,AE10	1	42	0.0238095
7	AE1,AE3,AE4,AE5,AE6,AE7,AE8	1	42	0.0238095
7	AE1,AE3,AE4,AE5,AE7,AE8,AE9	1	42	0.0238095
7	AE1,AE3,AE5,AE7,AE8,AE9,AE10	1	42	0.0238095
7	AE1,AE4,AE5,AE6,AE7,AE8,AE10	1	42	0.0238095
7	AE1,AE4,AE5,AE7,AE8,AE9,AE10	1	42	0.0238095
8	AE1,AE2,AE3,AE4,AE5,AE6,AE8,AE9	1	42	0.0238095
8	AE1,AE2,AE3,AE4,AE5,AE7,AE8,AE10	1	42	0.0238095
8	AE1,AE2,AE3,AE5,AE6,AE7,AE8,AE10	1	42	0.0238095
8	AE1,AE2,AE3,AE5,AE6,AE7,AE9,AE10	1	42	0.0238095
8	AE1,AE2,AE3,AE5,AE6,AE8,AE9,AE10	1	42	0.0238095
8	AE1,AE2,AE4,AE5,AE6,AE7,AE9,AE10	1	42	0.0238095
8	AE1,AE2,AE4,AE5,AE6,AE8,AE9,AE10	1	42	0.0238095
8	AE1,AE3,AE4,AE5,AE6,AE7,AE9,AE10	1	42	0.0238095
9	AE1,AE2,AE3,AE4,AE6,AE7,AE8,AE9,AE10	1	42	0.0238095
7	AE1,AE2,AE5,AE6,AE7,AE8,AE9	1	43	0.0232558
7	AE1,AE3,AE5,AE6,AE7,AE8,AE9	1	43	0.0232558
7	AE1,AE4,AE5,AE6,AE7,AE8,AE9	1	43	0.0232558
7	AE1,AE5,AE6,AE7,AE8,AE9,AE10	1	43	0.0232558
8	AE1,AE2,AE3,AE4,AE5,AE6,AE7,AE8	1	43	0.0232558
8	AE1,AE2,AE3,AE4,AE5,AE7,AE8,AE9	1	43	0.0232558
8	AE1,AE2,AE3,AE5,AE7,AE8,AE9,AE10	1	43	0.0232558
8	AE1,AE2,AE4,AE5,AE6,AE7,AE8,AE10	1	43	0.0232558
8	AE1,AE2,AE4,AE5,AE7,AE8,AE9,AE10	1	43	0.0232558
8	AE1,AE3,AE4,AE5,AE6,AE7,AE8,AE10	1	43	0.0232558
8	AE1,AE3,AE4,AE5,AE7,AE8,AE9,AE10	1	43	0.0232558
9	AE1,AE2,AE3,AE4,AE5,AE6,AE7,AE9,AE10	1	43	0.0232558
9	AE1,AE2,AE3,AE4,AE5,AE6,AE8,AE9,AE10	1	43	0.0232558
8	AE1,AE2,AE3,AE5,AE6,AE7,AE8,AE9	1	44	0.0227273
8	AE1,AE2,AE4,AE5,AE6,AE7,AE8,AE9	1	44	0.0227273
8	AE1,AE2,AE5,AE6,AE7,AE8,AE9,AE10	1	44	0.0227273
8	AE1,AE3,AE4,AE5,AE6,AE7,AE8,AE9	1	44	0.0227273
8	AE1,AE3,AE5,AE6,AE7,AE8,AE9,AE10	1	44	0.0227273
8	AE1,AE4,AE5,AE6,AE7,AE8,AE9,AE10	1	44	0.0227273
9	AE1,AE2,AE3,AE4,AE5,AE6,AE7,AE8,AE10	1	44	0.0227273
9	AE1,AE2,AE3,AE4,AE5,AE7,AE8,AE9,AE10	1	44	0.0227273
9	AE1,AE2,AE3,AE4,AE5,AE6,AE7,AE8,AE9	1	45	0.0222222
9	AE1,AE2,AE3,AE5,AE6,AE7,AE8,AE9,AE10	1	45	0.0222222
9	AE1,AE2,AE4,AE5,AE6,AE7,AE8,AE9,AE10	1	45	0.0222222
9	AE1,AE3,AE4,AE5,AE6,AE7,AE8,AE9,AE10	1	45	0.0222222
10	AE1,AE2,AE3,AE4,AE5,AE6,AE7,AE8,AE9,AE10	1	46	0.0217391

## Sheet: Table G in S2
Table G in S2: The number of overlapping genetic loci (within ±250kb) across all possible combinations of 10 replicates for resemblance scores to randomly selected gestalts from nasal shape GWASs.
10 replicates for resemblance scores to randomly selected gestalts, denoted as RANDOM1, RANDOM2,... and RANDOM10
Degree	Combination	OverlapLociCount	UnionLociCount	OverlapOverUnion
2	RANDOM5,RANDOM8	14	20	0.7
2	RANDOM1,RANDOM7	14	22	0.636364
2	RANDOM6,RANDOM7	15	24	0.625
2	RANDOM5,RANDOM10	13	21	0.619048
2	RANDOM3,RANDOM8	12	20	0.6
2	RANDOM3,RANDOM4	11	19	0.578947
2	RANDOM3,RANDOM5	11	19	0.578947
2	RANDOM1,RANDOM6	12	21	0.571429
2	RANDOM2,RANDOM8	12	21	0.571429
2	RANDOM8,RANDOM10	13	23	0.565217
2	RANDOM1,RANDOM4	11	20	0.55
2	RANDOM2,RANDOM5	11	20	0.55
2	RANDOM4,RANDOM7	13	24	0.541667
2	RANDOM1,RANDOM2	10	20	0.5
2	RANDOM2,RANDOM6	11	22	0.5
2	RANDOM2,RANDOM7	12	24	0.5
2	RANDOM2,RANDOM10	11	22	0.5
2	RANDOM4,RANDOM9	11	22	0.5
2	RANDOM7,RANDOM8	13	26	0.5
3	RANDOM5,RANDOM8,RANDOM10	12	24	0.5
3	RANDOM1,RANDOM6,RANDOM7	12	25	0.48
2	RANDOM4,RANDOM8	11	23	0.478261
2	RANDOM4,RANDOM10	11	23	0.478261
3	RANDOM2,RANDOM5,RANDOM8	11	23	0.478261
2	RANDOM1,RANDOM5	10	21	0.47619
2	RANDOM2,RANDOM4	10	21	0.47619
3	RANDOM3,RANDOM5,RANDOM8	10	21	0.47619
2	RANDOM7,RANDOM9	12	26	0.461538
2	RANDOM3,RANDOM7	11	24	0.458333
2	RANDOM8,RANDOM9	11	24	0.458333
2	RANDOM1,RANDOM9	10	22	0.454545
2	RANDOM3,RANDOM10	10	22	0.454545
2	RANDOM4,RANDOM5	10	22	0.454545
2	RANDOM7,RANDOM10	12	27	0.444444
2	RANDOM1,RANDOM8	10	23	0.434783
2	RANDOM1,RANDOM10	10	23	0.434783
2	RANDOM5,RANDOM9	10	23	0.434783
2	RANDOM5,RANDOM7	11	26	0.423077
2	RANDOM4,RANDOM6	10	24	0.416667
3	RANDOM2,RANDOM5,RANDOM10	10	24	0.416667
2	RANDOM3,RANDOM9	9	22	0.409091
2	RANDOM9,RANDOM10	10	25	0.4
3	RANDOM1,RANDOM2,RANDOM6	10	25	0.4
3	RANDOM1,RANDOM2,RANDOM7	10	25	0.4
3	RANDOM2,RANDOM8,RANDOM10	10	25	0.4
3	RANDOM3,RANDOM8,RANDOM10	10	25	0.4
3	RANDOM5,RANDOM7,RANDOM8	11	28	0.392857
3	RANDOM3,RANDOM5,RANDOM10	9	23	0.391304
2	RANDOM6,RANDOM10	10	26	0.384615
3	RANDOM2,RANDOM6,RANDOM7	10	26	0.384615
4	RANDOM2,RANDOM5,RANDOM8,RANDOM10	10	26	0.384615
2	RANDOM1,RANDOM3	8	21	0.380952
2	RANDOM2,RANDOM3	8	21	0.380952
3	RANDOM2,RANDOM7,RANDOM8	10	27	0.37037
3	RANDOM3,RANDOM7,RANDOM8	10	27	0.37037
4	RANDOM1,RANDOM2,RANDOM6,RANDOM7	10	27	0.37037
3	RANDOM5,RANDOM8,RANDOM9	9	25	0.36
4	RANDOM3,RANDOM5,RANDOM8,RANDOM10	9	25	0.36
3	RANDOM1,RANDOM7,RANDOM10	10	28	0.357143
3	RANDOM2,RANDOM5,RANDOM7	10	28	0.357143
3	RANDOM1,RANDOM2,RANDOM5	8	23	0.347826
3	RANDOM2,RANDOM3,RANDOM5	8	23	0.347826
3	RANDOM2,RANDOM3,RANDOM8	8	23	0.347826
3	RANDOM3,RANDOM4,RANDOM8	8	23	0.347826
3	RANDOM2,RANDOM7,RANDOM10	10	29	0.344828
3	RANDOM7,RANDOM8,RANDOM10	10	29	0.344828
4	RANDOM2,RANDOM5,RANDOM7,RANDOM8	10	29	0.344828
2	RANDOM2,RANDOM9	8	24	0.333333
2	RANDOM6,RANDOM8	9	27	0.333333
3	RANDOM1,RANDOM2,RANDOM8	8	24	0.333333
3	RANDOM1,RANDOM4,RANDOM7	8	24	0.333333
3	RANDOM1,RANDOM5,RANDOM8	8	24	0.333333
3	RANDOM1,RANDOM7,RANDOM8	9	27	0.333333
3	RANDOM4,RANDOM5,RANDOM8	8	24	0.333333
3	RANDOM4,RANDOM6,RANDOM7	9	27	0.333333
4	RANDOM2,RANDOM3,RANDOM5,RANDOM8	8	24	0.333333
3	RANDOM1,RANDOM6,RANDOM10	9	28	0.321429
3	RANDOM4,RANDOM7,RANDOM8	9	28	0.321429
3	RANDOM4,RANDOM7,RANDOM10	9	28	0.321429
3	RANDOM5,RANDOM7,RANDOM10	9	28	0.321429
3	RANDOM8,RANDOM9,RANDOM10	9	28	0.321429
3	RANDOM1,RANDOM2,RANDOM10	8	25	0.32
3	RANDOM3,RANDOM4,RANDOM7	8	25	0.32
3	RANDOM3,RANDOM5,RANDOM9	8	25	0.32
3	RANDOM3,RANDOM8,RANDOM9	8	25	0.32
4	RANDOM1,RANDOM2,RANDOM5,RANDOM8	8	25	0.32
3	RANDOM3,RANDOM4,RANDOM5	7	22	0.318182
3	RANDOM6,RANDOM7,RANDOM8	9	29	0.310345
3	RANDOM6,RANDOM7,RANDOM10	9	29	0.310345
3	RANDOM7,RANDOM8,RANDOM9	9	29	0.310345
2	RANDOM5,RANDOM6	8	26	0.307692
3	RANDOM1,RANDOM5,RANDOM7	8	26	0.307692
3	RANDOM1,RANDOM7,RANDOM9	8	26	0.307692
3	RANDOM1,RANDOM8,RANDOM10	8	26	0.307692
3	RANDOM2,RANDOM3,RANDOM10	8	26	0.307692
3	RANDOM2,RANDOM4,RANDOM7	8	26	0.307692
3	RANDOM2,RANDOM4,RANDOM10	8	26	0.307692
3	RANDOM3,RANDOM5,RANDOM7	8	26	0.307692
3	RANDOM4,RANDOM7,RANDOM9	8	26	0.307692
3	RANDOM4,RANDOM8,RANDOM10	8	26	0.307692
3	RANDOM5,RANDOM9,RANDOM10	8	26	0.307692
4	RANDOM2,RANDOM3,RANDOM5,RANDOM10	8	26	0.307692
3	RANDOM1,RANDOM2,RANDOM4	7	23	0.304348
3	RANDOM1,RANDOM5,RANDOM10	7	23	0.304348
3	RANDOM7,RANDOM9,RANDOM10	9	30	0.3
4	RANDOM1,RANDOM6,RANDOM7,RANDOM10	9	30	0.3
4	RANDOM2,RANDOM5,RANDOM7,RANDOM10	9	30	0.3
4	RANDOM2,RANDOM7,RANDOM8,RANDOM10	9	30	0.3
4	RANDOM5,RANDOM7,RANDOM8,RANDOM10	9	30	0.3
2	RANDOM6,RANDOM9	8	27	0.296296
3	RANDOM1,RANDOM5,RANDOM6	8	27	0.296296
3	RANDOM1,RANDOM5,RANDOM9	8	27	0.296296
3	RANDOM2,RANDOM5,RANDOM6	8	27	0.296296
3	RANDOM2,RANDOM5,RANDOM9	8	27	0.296296
3	RANDOM2,RANDOM6,RANDOM8	8	27	0.296296
3	RANDOM2,RANDOM6,RANDOM10	8	27	0.296296
3	RANDOM2,RANDOM8,RANDOM9	8	27	0.296296
3	RANDOM4,RANDOM5,RANDOM9	8	27	0.296296
3	RANDOM4,RANDOM8,RANDOM9	8	27	0.296296
4	RANDOM2,RANDOM3,RANDOM8,RANDOM10	8	27	0.296296
5	RANDOM2,RANDOM3,RANDOM5,RANDOM8,RANDOM10	8	27	0.296296
3	RANDOM1,RANDOM4,RANDOM6	7	24	0.291667
3	RANDOM2,RANDOM4,RANDOM5	7	24	0.291667
3	RANDOM2,RANDOM4,RANDOM8	7	24	0.291667
3	RANDOM3,RANDOM4,RANDOM9	7	24	0.291667
3	RANDOM4,RANDOM5,RANDOM10	7	24	0.291667
5	RANDOM2,RANDOM5,RANDOM7,RANDOM8,RANDOM10	9	31	0.290323
3	RANDOM1,RANDOM6,RANDOM8	8	28	0.285714
3	RANDOM1,RANDOM8,RANDOM9	8	28	0.285714
3	RANDOM1,RANDOM9,RANDOM10	8	28	0.285714
3	RANDOM3,RANDOM7,RANDOM10	8	28	0.285714
3	RANDOM4,RANDOM9,RANDOM10	8	28	0.285714
4	RANDOM1,RANDOM2,RANDOM5,RANDOM6	8	28	0.285714
4	RANDOM1,RANDOM2,RANDOM5,RANDOM7	8	28	0.285714
4	RANDOM1,RANDOM2,RANDOM6,RANDOM8	8	28	0.285714
4	RANDOM1,RANDOM2,RANDOM7,RANDOM8	8	28	0.285714
4	RANDOM1,RANDOM5,RANDOM7,RANDOM8	8	28	0.285714
4	RANDOM2,RANDOM5,RANDOM8,RANDOM9	8	28	0.285714
4	RANDOM3,RANDOM5,RANDOM7,RANDOM8	8	28	0.285714
4	RANDOM5,RANDOM8,RANDOM9,RANDOM10	8	28	0.285714
2	RANDOM3,RANDOM6	7	25	0.28
3	RANDOM1,RANDOM4,RANDOM9	7	25	0.28
3	RANDOM1,RANDOM4,RANDOM10	7	25	0.28
4	RANDOM1,RANDOM2,RANDOM5,RANDOM10	7	25	0.28
4	RANDOM2,RANDOM4,RANDOM5,RANDOM8	7	25	0.28
3	RANDOM2,RANDOM9,RANDOM10	8	29	0.275862
3	RANDOM5,RANDOM6,RANDOM7	8	29	0.275862
3	RANDOM5,RANDOM6,RANDOM8	8	29	0.275862
3	RANDOM5,RANDOM7,RANDOM9	8	29	0.275862
3	RANDOM6,RANDOM7,RANDOM9	8	29	0.275862
4	RANDOM1,RANDOM2,RANDOM6,RANDOM10	8	29	0.275862
4	RANDOM1,RANDOM5,RANDOM6,RANDOM7	8	29	0.275862
4	RANDOM1,RANDOM5,RANDOM6,RANDOM8	8	29	0.275862
4	RANDOM1,RANDOM7,RANDOM8,RANDOM9	8	29	0.275862
4	RANDOM2,RANDOM5,RANDOM6,RANDOM8	8	29	0.275862
4	RANDOM2,RANDOM5,RANDOM9,RANDOM10	8	29	0.275862
4	RANDOM2,RANDOM6,RANDOM7,RANDOM8	8	29	0.275862
5	RANDOM1,RANDOM2,RANDOM5,RANDOM6,RANDOM8	8	29	0.275862
5	RANDOM1,RANDOM2,RANDOM5,RANDOM7,RANDOM8	8	29	0.275862
3	RANDOM1,RANDOM2,RANDOM9	7	26	0.269231
3	RANDOM2,RANDOM3,RANDOM7	7	26	0.269231
3	RANDOM2,RANDOM4,RANDOM6	7	26	0.269231
4	RANDOM1,RANDOM2,RANDOM4,RANDOM6	7	26	0.269231
4	RANDOM1,RANDOM2,RANDOM4,RANDOM7	7	26	0.269231
4	RANDOM1,RANDOM5,RANDOM8,RANDOM10	7	26	0.269231
4	RANDOM2,RANDOM4,RANDOM5,RANDOM10	7	26	0.269231
4	RANDOM3,RANDOM5,RANDOM8,RANDOM9	7	26	0.269231
4	RANDOM4,RANDOM5,RANDOM8,RANDOM10	7	26	0.269231
4	RANDOM1,RANDOM2,RANDOM7,RANDOM10	8	30	0.266667
4	RANDOM1,RANDOM6,RANDOM7,RANDOM8	8	30	0.266667
4	RANDOM1,RANDOM7,RANDOM8,RANDOM10	8	30	0.266667
4	RANDOM1,RANDOM7,RANDOM9,RANDOM10	8	30	0.266667
4	RANDOM1,RANDOM8,RANDOM9,RANDOM10	8	30	0.266667
4	RANDOM2,RANDOM5,RANDOM6,RANDOM7	8	30	0.266667
4	RANDOM2,RANDOM6,RANDOM7,RANDOM10	8	30	0.266667
4	RANDOM2,RANDOM8,RANDOM9,RANDOM10	8	30	0.266667
4	RANDOM3,RANDOM7,RANDOM8,RANDOM10	8	30	0.266667
4	RANDOM5,RANDOM7,RANDOM8,RANDOM9	8	30	0.266667
5	RANDOM1,RANDOM2,RANDOM5,RANDOM6,RANDOM7	8	30	0.266667
5	RANDOM1,RANDOM2,RANDOM6,RANDOM7,RANDOM8	8	30	0.266667
5	RANDOM2,RANDOM5,RANDOM8,RANDOM9,RANDOM10	8	30	0.266667
3	RANDOM1,RANDOM3,RANDOM5	6	23	0.26087
3	RANDOM3,RANDOM4,RANDOM10	6	23	0.26087
3	RANDOM1,RANDOM3,RANDOM9	7	27	0.259259
3	RANDOM1,RANDOM6,RANDOM9	7	27	0.259259
3	RANDOM3,RANDOM6,RANDOM7	7	27	0.259259
3	RANDOM3,RANDOM7,RANDOM9	7	27	0.259259
3	RANDOM3,RANDOM9,RANDOM10	7	27	0.259259
3	RANDOM4,RANDOM5,RANDOM7	7	27	0.259259
4	RANDOM1,RANDOM2,RANDOM8,RANDOM10	7	27	0.259259
4	RANDOM1,RANDOM4,RANDOM6,RANDOM7	7	27	0.259259
4	RANDOM2,RANDOM4,RANDOM8,RANDOM10	7	27	0.259259
5	RANDOM1,RANDOM2,RANDOM5,RANDOM8,RANDOM10	7	27	0.259259
5	RANDOM2,RANDOM4,RANDOM5,RANDOM8,RANDOM10	7	27	0.259259
4	RANDOM5,RANDOM6,RANDOM7,RANDOM8	8	31	0.258065
4	RANDOM7,RANDOM8,RANDOM9,RANDOM10	8	31	0.258065
5	RANDOM1,RANDOM2,RANDOM6,RANDOM7,RANDOM10	8	31	0.258065
5	RANDOM1,RANDOM5,RANDOM6,RANDOM7,RANDOM8	8	31	0.258065
5	RANDOM1,RANDOM7,RANDOM8,RANDOM9,RANDOM10	8	31	0.258065
5	RANDOM2,RANDOM5,RANDOM6,RANDOM7,RANDOM8	8	31	0.258065
6	RANDOM1,RANDOM2,RANDOM5,RANDOM6,RANDOM7,RANDOM8	8	31	0.258065
3	RANDOM1,RANDOM3,RANDOM7	6	24	0.25
3	RANDOM1,RANDOM3,RANDOM8	6	24	0.25
3	RANDOM1,RANDOM4,RANDOM5	6	24	0.25
3	RANDOM2,RANDOM7,RANDOM9	7	28	0.25
3	RANDOM5,RANDOM6,RANDOM10	7	28	0.25
4	RANDOM1,RANDOM2,RANDOM7,RANDOM9	7	28	0.25
4	RANDOM1,RANDOM4,RANDOM7,RANDOM10	7	28	0.25
4	RANDOM1,RANDOM5,RANDOM6,RANDOM10	7	28	0.25
4	RANDOM1,RANDOM5,RANDOM7,RANDOM10	7	28	0.25
4	RANDOM1,RANDOM5,RANDOM9,RANDOM10	7	28	0.25
4	RANDOM2,RANDOM3,RANDOM5,RANDOM7	7	28	0.25
4	RANDOM2,RANDOM3,RANDOM7,RANDOM8	7	28	0.25
4	RANDOM2,RANDOM4,RANDOM6,RANDOM7	7	28	0.25
4	RANDOM3,RANDOM4,RANDOM5,RANDOM8	6	24	0.25
4	RANDOM3,RANDOM4,RANDOM7,RANDOM8	7	28	0.25
4	RANDOM3,RANDOM5,RANDOM7,RANDOM10	7	28	0.25
4	RANDOM4,RANDOM5,RANDOM8,RANDOM9	7	28	0.25
5	RANDOM1,RANDOM2,RANDOM4,RANDOM6,RANDOM7	7	28	0.25
3	RANDOM6,RANDOM8,RANDOM10	7	29	0.241379
4	RANDOM1,RANDOM2,RANDOM5,RANDOM9	7	29	0.241379
4	RANDOM1,RANDOM2,RANDOM8,RANDOM9	7	29	0.241379
4	RANDOM1,RANDOM5,RANDOM7,RANDOM9	7	29	0.241379
4	RANDOM1,RANDOM5,RANDOM8,RANDOM9	7	29	0.241379
4	RANDOM1,RANDOM6,RANDOM7,RANDOM9	7	29	0.241379
4	RANDOM2,RANDOM5,RANDOM6,RANDOM10	7	29	0.241379
4	RANDOM2,RANDOM6,RANDOM8,RANDOM10	7	29	0.241379
4	RANDOM3,RANDOM7,RANDOM8,RANDOM9	7	29	0.241379
4	RANDOM3,RANDOM8,RANDOM9,RANDOM10	7	29	0.241379
4	RANDOM4,RANDOM5,RANDOM7,RANDOM8	7	29	0.241379
4	RANDOM4,RANDOM7,RANDOM8,RANDOM9	7	29	0.241379
5	RANDOM1,RANDOM2,RANDOM5,RANDOM6,RANDOM10	7	29	0.241379
5	RANDOM2,RANDOM3,RANDOM5,RANDOM7,RANDOM8	7	29	0.241379
3	RANDOM1,RANDOM3,RANDOM10	6	25	0.24
3	RANDOM1,RANDOM4,RANDOM8	6	25	0.24
3	RANDOM2,RANDOM6,RANDOM9	7	30	0.233333
4	RANDOM1,RANDOM2,RANDOM6,RANDOM9	7	30	0.233333
4	RANDOM1,RANDOM2,RANDOM9,RANDOM10	7	30	0.233333
4	RANDOM1,RANDOM6,RANDOM8,RANDOM10	7	30	0.233333
4	RANDOM2,RANDOM3,RANDOM7,RANDOM10	7	30	0.233333
4	RANDOM2,RANDOM4,RANDOM7,RANDOM10	7	30	0.233333
4	RANDOM2,RANDOM6,RANDOM7,RANDOM9	7	30	0.233333
4	RANDOM2,RANDOM7,RANDOM8,RANDOM9	7	30	0.233333
4	RANDOM4,RANDOM7,RANDOM8,RANDOM10	7	30	0.233333
4	RANDOM4,RANDOM7,RANDOM9,RANDOM10	7	30	0.233333
4	RANDOM4,RANDOM8,RANDOM9,RANDOM10	7	30	0.233333
4	RANDOM5,RANDOM6,RANDOM7,RANDOM10	7	30	0.233333
4	RANDOM5,RANDOM6,RANDOM8,RANDOM10	7	30	0.233333
4	RANDOM5,RANDOM7,RANDOM9,RANDOM10	7	30	0.233333
5	RANDOM1,RANDOM2,RANDOM5,RANDOM7,RANDOM10	7	30	0.233333
5	RANDOM1,RANDOM2,RANDOM5,RANDOM8,RANDOM9	7	30	0.233333
5	RANDOM1,RANDOM2,RANDOM5,RANDOM9,RANDOM10	7	30	0.233333
5	RANDOM1,RANDOM2,RANDOM6,RANDOM7,RANDOM9	7	30	0.233333
5	RANDOM1,RANDOM2,RANDOM6,RANDOM8,RANDOM10	7	30	0.233333
5	RANDOM1,RANDOM2,RANDOM7,RANDOM8,RANDOM9	7	30	0.233333
5	RANDOM1,RANDOM5,RANDOM6,RANDOM7,RANDOM10	7	30	0.233333
5	RANDOM1,RANDOM5,RANDOM6,RANDOM8,RANDOM10	7	30	0.233333
5	RANDOM1,RANDOM5,RANDOM7,RANDOM8,RANDOM9	7	30	0.233333
5	RANDOM1,RANDOM5,RANDOM7,RANDOM8,RANDOM10	7	30	0.233333
5	RANDOM1,RANDOM5,RANDOM7,RANDOM9,RANDOM10	7	30	0.233333
5	RANDOM1,RANDOM5,RANDOM8,RANDOM9,RANDOM10	7	30	0.233333
5	RANDOM2,RANDOM3,RANDOM5,RANDOM7,RANDOM10	7	30	0.233333
5	RANDOM2,RANDOM5,RANDOM6,RANDOM8,RANDOM10	7	30	0.233333
5	RANDOM3,RANDOM5,RANDOM7,RANDOM8,RANDOM10	7	30	0.233333
6	RANDOM1,RANDOM2,RANDOM5,RANDOM6,RANDOM8,RANDOM10	7	30	0.233333
3	RANDOM2,RANDOM4,RANDOM9	6	26	0.230769
4	RANDOM1,RANDOM4,RANDOM7,RANDOM9	6	26	0.230769
4	RANDOM3,RANDOM4,RANDOM8,RANDOM10	6	26	0.230769
3	RANDOM1,RANDOM3,RANDOM4	5	22	0.227273
3	RANDOM2,RANDOM3,RANDOM4	5	22	0.227273
4	RANDOM2,RANDOM5,RANDOM7,RANDOM9	7	31	0.225806
4	RANDOM6,RANDOM7,RANDOM8,RANDOM10	7	31	0.225806
5	RANDOM1,RANDOM2,RANDOM5,RANDOM7,RANDOM9	7	31	0.225806
5	RANDOM1,RANDOM2,RANDOM7,RANDOM8,RANDOM10	7	31	0.225806
5	RANDOM1,RANDOM2,RANDOM8,RANDOM9,RANDOM10	7	31	0.225806
5	RANDOM2,RANDOM3,RANDOM7,RANDOM8,RANDOM10	7	31	0.225806
5	RANDOM2,RANDOM5,RANDOM6,RANDOM7,RANDOM10	7	31	0.225806
5	RANDOM2,RANDOM5,RANDOM7,RANDOM8,RANDOM9	7	31	0.225806
5	RANDOM2,RANDOM6,RANDOM7,RANDOM8,RANDOM10	7	31	0.225806
5	RANDOM5,RANDOM7,RANDOM8,RANDOM9,RANDOM10	7	31	0.225806
6	RANDOM1,RANDOM2,RANDOM5,RANDOM6,RANDOM7,RANDOM10	7	31	0.225806
6	RANDOM1,RANDOM2,RANDOM5,RANDOM7,RANDOM8,RANDOM9	7	31	0.225806
6	RANDOM1,RANDOM2,RANDOM5,RANDOM7,RANDOM8,RANDOM10	7	31	0.225806
6	RANDOM1,RANDOM2,RANDOM5,RANDOM8,RANDOM9,RANDOM10	7	31	0.225806
6	RANDOM1,RANDOM5,RANDOM7,RANDOM8,RANDOM9,RANDOM10	7	31	0.225806
6	RANDOM2,RANDOM3,RANDOM5,RANDOM7,RANDOM8,RANDOM10	7	31	0.225806
3	RANDOM2,RANDOM3,RANDOM9	6	27	0.222222
4	RANDOM1,RANDOM2,RANDOM4,RANDOM10	6	27	0.222222
4	RANDOM1,RANDOM3,RANDOM7,RANDOM8	6	27	0.222222
4	RANDOM1,RANDOM3,RANDOM7,RANDOM9	6	27	0.222222
4	RANDOM1,RANDOM3,RANDOM8,RANDOM10	6	27	0.222222
4	RANDOM1,RANDOM4,RANDOM8,RANDOM10	6	27	0.222222
4	RANDOM3,RANDOM4,RANDOM5,RANDOM9	6	27	0.222222
4	RANDOM3,RANDOM4,RANDOM8,RANDOM9	6	27	0.222222
3	RANDOM5,RANDOM6,RANDOM9	7	32	0.21875
3	RANDOM6,RANDOM8,RANDOM9	7	32	0.21875
3	RANDOM6,RANDOM9,RANDOM10	7	32	0.21875
4	RANDOM1,RANDOM5,RANDOM6,RANDOM9	7	32	0.21875
4	RANDOM1,RANDOM6,RANDOM8,RANDOM9	7	32	0.21875
4	RANDOM1,RANDOM6,RANDOM9,RANDOM10	7	32	0.21875
4	RANDOM2,RANDOM6,RANDOM8,RANDOM9	7	32	0.21875
4	RANDOM2,RANDOM7,RANDOM9,RANDOM10	7	32	0.21875
4	RANDOM5,RANDOM6,RANDOM7,RANDOM9	7	32	0.21875
4	RANDOM5,RANDOM6,RANDOM9,RANDOM10	7	32	0.21875
4	RANDOM6,RANDOM7,RANDOM8,RANDOM9	7	32	0.21875
4	RANDOM6,RANDOM7,RANDOM9,RANDOM10	7	32	0.21875
5	RANDOM1,RANDOM2,RANDOM6,RANDOM8,RANDOM9	7	32	0.21875
5	RANDOM1,RANDOM2,RANDOM7,RANDOM9,RANDOM10	7	32	0.21875
5	RANDOM1,RANDOM5,RANDOM6,RANDOM7,RANDOM9	7	32	0.21875
5	RANDOM1,RANDOM5,RANDOM6,RANDOM9,RANDOM10	7	32	0.21875
5	RANDOM1,RANDOM6,RANDOM7,RANDOM8,RANDOM9	7	32	0.21875
5	RANDOM1,RANDOM6,RANDOM7,RANDOM8,RANDOM10	7	32	0.21875
5	RANDOM1,RANDOM6,RANDOM7,RANDOM9,RANDOM10	7	32	0.21875
5	RANDOM2,RANDOM5,RANDOM7,RANDOM9,RANDOM10	7	32	0.21875
5	RANDOM2,RANDOM6,RANDOM7,RANDOM8,RANDOM9	7	32	0.21875
5	RANDOM2,RANDOM7,RANDOM8,RANDOM9,RANDOM10	7	32	0.21875
5	RANDOM5,RANDOM6,RANDOM7,RANDOM8,RANDOM10	7	32	0.21875
5	RANDOM5,RANDOM6,RANDOM7,RANDOM9,RANDOM10	7	32	0.21875
6	RANDOM1,RANDOM2,RANDOM5,RANDOM7,RANDOM9,RANDOM10	7	32	0.21875
6	RANDOM1,RANDOM2,RANDOM6,RANDOM7,RANDOM8,RANDOM9	7	32	0.21875
6	RANDOM1,RANDOM2,RANDOM6,RANDOM7,RANDOM8,RANDOM10	7	32	0.21875
6	RANDOM1,RANDOM2,RANDOM7,RANDOM8,RANDOM9,RANDOM10	7	32	0.21875
6	RANDOM1,RANDOM5,RANDOM6,RANDOM7,RANDOM8,RANDOM10	7	32	0.21875
6	RANDOM1,RANDOM5,RANDOM6,RANDOM7,RANDOM9,RANDOM10	7	32	0.21875
6	RANDOM2,RANDOM5,RANDOM6,RANDOM7,RANDOM8,RANDOM10	7	32	0.21875
6	RANDOM2,RANDOM5,RANDOM7,RANDOM8,RANDOM9,RANDOM10	7	32	0.21875
7	RANDOM1,RANDOM2,RANDOM5,RANDOM6,RANDOM7,RANDOM8,RANDOM10	7	32	0.21875
7	RANDOM1,RANDOM2,RANDOM5,RANDOM7,RANDOM8,RANDOM9,RANDOM10	7	32	0.21875
3	RANDOM1,RANDOM2,RANDOM3	5	23	0.217391
3	RANDOM3,RANDOM6,RANDOM8	6	28	0.214286
3	RANDOM4,RANDOM6,RANDOM10	6	28	0.214286
4	RANDOM1,RANDOM3,RANDOM7,RANDOM10	6	28	0.214286
4	RANDOM1,RANDOM4,RANDOM6,RANDOM10	6	28	0.214286
4	RANDOM1,RANDOM4,RANDOM7,RANDOM8	6	28	0.214286
4	RANDOM2,RANDOM3,RANDOM8,RANDOM9	6	28	0.214286
4	RANDOM2,RANDOM4,RANDOM8,RANDOM9	6	28	0.214286
4	RANDOM3,RANDOM5,RANDOM9,RANDOM10	6	28	0.214286
4	RANDOM4,RANDOM5,RANDOM7,RANDOM10	6	28	0.214286
4	RANDOM2,RANDOM5,RANDOM6,RANDOM9	7	33	0.212121
4	RANDOM2,RANDOM6,RANDOM9,RANDOM10	7	33	0.212121
4	RANDOM5,RANDOM6,RANDOM8,RANDOM9	7	33	0.212121
4	RANDOM6,RANDOM8,RANDOM9,RANDOM10	7	33	0.212121
5	RANDOM1,RANDOM2,RANDOM5,RANDOM6,RANDOM9	7	33	0.212121
5	RANDOM1,RANDOM2,RANDOM6,RANDOM9,RANDOM10	7	33	0.212121
5	RANDOM1,RANDOM5,RANDOM6,RANDOM8,RANDOM9	7	33	0.212121
5	RANDOM1,RANDOM6,RANDOM8,RANDOM9,RANDOM10	7	33	0.212121
5	RANDOM2,RANDOM5,RANDOM6,RANDOM7,RANDOM9	7	33	0.212121
5	RANDOM2,RANDOM5,RANDOM6,RANDOM8,RANDOM9	7	33	0.212121
5	RANDOM2,RANDOM5,RANDOM6,RANDOM9,RANDOM10	7	33	0.212121
5	RANDOM2,RANDOM6,RANDOM7,RANDOM9,RANDOM10	7	33	0.212121
5	RANDOM2,RANDOM6,RANDOM8,RANDOM9,RANDOM10	7	33	0.212121
5	RANDOM5,RANDOM6,RANDOM7,RANDOM8,RANDOM9	7	33	0.212121
5	RANDOM5,RANDOM6,RANDOM8,RANDOM9,RANDOM10	7	33	0.212121
5	RANDOM6,RANDOM7,RANDOM8,RANDOM9,RANDOM10	7	33	0.212121
6	RANDOM1,RANDOM2,RANDOM5,RANDOM6,RANDOM7,RANDOM9	7	33	0.212121
6	RANDOM1,RANDOM2,RANDOM5,RANDOM6,RANDOM8,RANDOM9	7	33	0.212121
6	RANDOM1,RANDOM2,RANDOM5,RANDOM6,RANDOM9,RANDOM10	7	33	0.212121
6	RANDOM1,RANDOM2,RANDOM6,RANDOM7,RANDOM9,RANDOM10	7	33	0.212121
6	RANDOM1,RANDOM2,RANDOM6,RANDOM8,RANDOM9,RANDOM10	7	33	0.212121
6	RANDOM1,RANDOM5,RANDOM6,RANDOM7,RANDOM8,RANDOM9	7	33	0.212121
6	RANDOM1,RANDOM5,RANDOM6,RANDOM8,RANDOM9,RANDOM10	7	33	0.212121
6	RANDOM1,RANDOM6,RANDOM7,RANDOM8,RANDOM9,RANDOM10	7	33	0.212121
6	RANDOM2,RANDOM5,RANDOM6,RANDOM7,RANDOM8,RANDOM9	7	33	0.212121
6	RANDOM2,RANDOM5,RANDOM6,RANDOM7,RANDOM9,RANDOM10	7	33	0.212121
6	RANDOM2,RANDOM5,RANDOM6,RANDOM8,RANDOM9,RANDOM10	7	33	0.212121
6	RANDOM2,RANDOM6,RANDOM7,RANDOM8,RANDOM9,RANDOM10	7	33	0.212121
6	RANDOM5,RANDOM6,RANDOM7,RANDOM8,RANDOM9,RANDOM10	7	33	0.212121
7	RANDOM1,RANDOM2,RANDOM5,RANDOM6,RANDOM7,RANDOM8,RANDOM9	7	33	0.212121
7	RANDOM1,RANDOM2,RANDOM5,RANDOM6,RANDOM7,RANDOM9,RANDOM10	7	33	0.212121
7	RANDOM1,RANDOM2,RANDOM5,RANDOM6,RANDOM8,RANDOM9,RANDOM10	7	33	0.212121
7	RANDOM1,RANDOM2,RANDOM6,RANDOM7,RANDOM8,RANDOM9,RANDOM10	7	33	0.212121
7	RANDOM1,RANDOM5,RANDOM6,RANDOM7,RANDOM8,RANDOM9,RANDOM10	7	33	0.212121
7	RANDOM2,RANDOM5,RANDOM6,RANDOM7,RANDOM8,RANDOM9,RANDOM10	7	33	0.212121
8	RANDOM1,RANDOM2,RANDOM5,RANDOM6,RANDOM7,RANDOM8,RANDOM9,RANDOM10	7	33	0.212121
4	RANDOM2,RANDOM3,RANDOM4,RANDOM5	5	24	0.208333
4	RANDOM2,RANDOM3,RANDOM4,RANDOM8	5	24	0.208333
4	RANDOM3,RANDOM4,RANDOM5,RANDOM10	5	24	0.208333
3	RANDOM4,RANDOM6,RANDOM8	6	29	0.206897
4	RANDOM1,RANDOM3,RANDOM5,RANDOM9	6	29	0.206897
4	RANDOM1,RANDOM3,RANDOM8,RANDOM9	6	29	0.206897
4	RANDOM1,RANDOM4,RANDOM5,RANDOM9	6	29	0.206897
4	RANDOM1,RANDOM4,RANDOM8,RANDOM9	6	29	0.206897
4	RANDOM2,RANDOM3,RANDOM5,RANDOM9	6	29	0.206897
4	RANDOM2,RANDOM4,RANDOM5,RANDOM7	6	29	0.206897
4	RANDOM2,RANDOM4,RANDOM5,RANDOM9	6	29	0.206897
4	RANDOM2,RANDOM4,RANDOM6,RANDOM10	6	29	0.206897
4	RANDOM2,RANDOM4,RANDOM7,RANDOM8	6	29	0.206897
4	RANDOM3,RANDOM5,RANDOM7,RANDOM9	6	29	0.206897
4	RANDOM4,RANDOM5,RANDOM7,RANDOM9	6	29	0.206897
4	RANDOM4,RANDOM5,RANDOM9,RANDOM10	6	29	0.206897
5	RANDOM1,RANDOM2,RANDOM4,RANDOM6,RANDOM10	6	29	0.206897
5	RANDOM1,RANDOM3,RANDOM7,RANDOM8,RANDOM9	6	29	0.206897
5	RANDOM1,RANDOM4,RANDOM7,RANDOM8,RANDOM9	6	29	0.206897
5	RANDOM2,RANDOM3,RANDOM5,RANDOM8,RANDOM9	6	29	0.206897
5	RANDOM2,RANDOM4,RANDOM5,RANDOM8,RANDOM9	6	29	0.206897
5	RANDOM3,RANDOM5,RANDOM8,RANDOM9,RANDOM10	6	29	0.206897
3	RANDOM1,RANDOM3,RANDOM6	5	25	0.2
4	RANDOM1,RANDOM2,RANDOM3,RANDOM5	5	25	0.2
4	RANDOM1,RANDOM2,RANDOM3,RANDOM8	5	25	0.2
4	RANDOM1,RANDOM3,RANDOM5,RANDOM8	5	25	0.2
4	RANDOM1,RANDOM3,RANDOM5,RANDOM10	5	25	0.2
4	RANDOM1,RANDOM3,RANDOM9,RANDOM10	6	30	0.2
4	RANDOM1,RANDOM4,RANDOM5,RANDOM10	5	25	0.2
4	RANDOM1,RANDOM4,RANDOM9,RANDOM10	6	30	0.2
4	RANDOM3,RANDOM6,RANDOM7,RANDOM8	6	30	0.2
4	RANDOM3,RANDOM7,RANDOM9,RANDOM10	6	30	0.2
4	RANDOM4,RANDOM6,RANDOM7,RANDOM10	6	30	0.2
5	RANDOM1,RANDOM2,RANDOM4,RANDOM7,RANDOM10	6	30	0.2
5	RANDOM1,RANDOM3,RANDOM7,RANDOM8,RANDOM10	6	30	0.2
5	RANDOM1,RANDOM3,RANDOM7,RANDOM9,RANDOM10	6	30	0.2
5	RANDOM1,RANDOM4,RANDOM6,RANDOM7,RANDOM10	6	30	0.2
5	RANDOM1,RANDOM4,RANDOM7,RANDOM8,RANDOM10	6	30	0.2
5	RANDOM1,RANDOM4,RANDOM7,RANDOM9,RANDOM10	6	30	0.2
5	RANDOM2,RANDOM3,RANDOM4,RANDOM5,RANDOM8	5	25	0.2
5	RANDOM2,RANDOM4,RANDOM5,RANDOM7,RANDOM8	6	30	0.2
5	RANDOM2,RANDOM4,RANDOM5,RANDOM7,RANDOM10	6	30	0.2
5	RANDOM3,RANDOM5,RANDOM7,RANDOM8,RANDOM9	6	30	0.2
5	RANDOM4,RANDOM5,RANDOM7,RANDOM8,RANDOM9	6	30	0.2
5	RANDOM4,RANDOM5,RANDOM7,RANDOM8,RANDOM10	6	30	0.2
5	RANDOM4,RANDOM5,RANDOM8,RANDOM9,RANDOM10	6	30	0.2
4	RANDOM2,RANDOM3,RANDOM9,RANDOM10	6	31	0.193548
4	RANDOM2,RANDOM4,RANDOM9,RANDOM10	6	31	0.193548
4	RANDOM4,RANDOM6,RANDOM7,RANDOM8	6	31	0.193548
5	RANDOM1,RANDOM3,RANDOM8,RANDOM9,RANDOM10	6	31	0.193548
5	RANDOM1,RANDOM4,RANDOM8,RANDOM9,RANDOM10	6	31	0.193548
5	RANDOM2,RANDOM3,RANDOM5,RANDOM9,RANDOM10	6	31	0.193548
5	RANDOM2,RANDOM3,RANDOM8,RANDOM9,RANDOM10	6	31	0.193548
5	RANDOM2,RANDOM4,RANDOM5,RANDOM9,RANDOM10	6	31	0.193548
5	RANDOM2,RANDOM4,RANDOM6,RANDOM7,RANDOM10	6	31	0.193548
5	RANDOM2,RANDOM4,RANDOM7,RANDOM8,RANDOM10	6	31	0.193548
5	RANDOM2,RANDOM4,RANDOM8,RANDOM9,RANDOM10	6	31	0.193548
5	RANDOM3,RANDOM7,RANDOM8,RANDOM9,RANDOM10	6	31	0.193548
5	RANDOM4,RANDOM7,RANDOM8,RANDOM9,RANDOM10	6	31	0.193548
6	RANDOM1,RANDOM2,RANDOM4,RANDOM6,RANDOM7,RANDOM10	6	31	0.193548
6	RANDOM1,RANDOM3,RANDOM7,RANDOM8,RANDOM9,RANDOM10	6	31	0.193548
6	RANDOM1,RANDOM4,RANDOM7,RANDOM8,RANDOM9,RANDOM10	6	31	0.193548
6	RANDOM2,RANDOM3,RANDOM5,RANDOM8,RANDOM9,RANDOM10	6	31	0.193548
6	RANDOM2,RANDOM4,RANDOM5,RANDOM7,RANDOM8,RANDOM10	6	31	0.193548
6	RANDOM2,RANDOM4,RANDOM5,RANDOM8,RANDOM9,RANDOM10	6	31	0.193548
3	RANDOM2,RANDOM3,RANDOM6	5	26	0.192308
3	RANDOM3,RANDOM4,RANDOM6	5	26	0.192308
4	RANDOM1,RANDOM2,RANDOM3,RANDOM6	5	26	0.192308
4	RANDOM1,RANDOM2,RANDOM3,RANDOM7	5	26	0.192308
4	RANDOM1,RANDOM2,RANDOM4,RANDOM5	5	26	0.192308
4	RANDOM1,RANDOM2,RANDOM4,RANDOM8	5	26	0.192308
4	RANDOM1,RANDOM3,RANDOM5,RANDOM7	5	26	0.192308
4	RANDOM1,RANDOM4,RANDOM5,RANDOM8	5	26	0.192308
4	RANDOM2,RANDOM3,RANDOM4,RANDOM10	5	26	0.192308
5	RANDOM1,RANDOM2,RANDOM3,RANDOM5,RANDOM8	5	26	0.192308
5	RANDOM2,RANDOM3,RANDOM4,RANDOM5,RANDOM10	5	26	0.192308
5	RANDOM3,RANDOM4,RANDOM5,RANDOM8,RANDOM10	5	26	0.192308
3	RANDOM3,RANDOM5,RANDOM6	5	27	0.185185
4	RANDOM1,RANDOM2,RANDOM3,RANDOM10	5	27	0.185185
4	RANDOM1,RANDOM3,RANDOM4,RANDOM9	5	27	0.185185
4	RANDOM1,RANDOM3,RANDOM5,RANDOM6	5	27	0.185185
4	RANDOM1,RANDOM3,RANDOM6,RANDOM7	5	27	0.185185
4	RANDOM1,RANDOM4,RANDOM5,RANDOM7	5	27	0.185185
4	RANDOM3,RANDOM4,RANDOM5,RANDOM7	5	27	0.185185
4	RANDOM3,RANDOM4,RANDOM7,RANDOM9	5	27	0.185185
5	RANDOM1,RANDOM2,RANDOM3,RANDOM5,RANDOM10	5	27	0.185185
5	RANDOM1,RANDOM2,RANDOM4,RANDOM5,RANDOM8	5	27	0.185185
5	RANDOM1,RANDOM2,RANDOM4,RANDOM5,RANDOM10	5	27	0.185185
5	RANDOM1,RANDOM3,RANDOM5,RANDOM8,RANDOM10	5	27	0.185185
5	RANDOM1,RANDOM4,RANDOM5,RANDOM8,RANDOM10	5	27	0.185185
5	RANDOM2,RANDOM3,RANDOM4,RANDOM8,RANDOM10	5	27	0.185185
6	RANDOM2,RANDOM3,RANDOM4,RANDOM5,RANDOM8,RANDOM10	5	27	0.185185
3	RANDOM3,RANDOM6,RANDOM10	5	28	0.178571
3	RANDOM4,RANDOM5,RANDOM6	5	28	0.178571
3	RANDOM4,RANDOM6,RANDOM9	5	28	0.178571
4	RANDOM1,RANDOM2,RANDOM4,RANDOM9	5	28	0.178571
4	RANDOM1,RANDOM3,RANDOM6,RANDOM8	5	28	0.178571
4	RANDOM1,RANDOM3,RANDOM6,RANDOM10	5	28	0.178571
4	RANDOM1,RANDOM4,RANDOM5,RANDOM6	5	28	0.178571
4	RANDOM1,RANDOM4,RANDOM6,RANDOM9	5	28	0.178571
4	RANDOM2,RANDOM3,RANDOM5,RANDOM6	5	28	0.178571
4	RANDOM2,RANDOM3,RANDOM6,RANDOM7	5	28	0.178571
4	RANDOM2,RANDOM3,RANDOM6,RANDOM8	5	28	0.178571
4	RANDOM2,RANDOM4,RANDOM7,RANDOM9	5	28	0.178571
4	RANDOM3,RANDOM4,RANDOM6,RANDOM7	5	28	0.178571
4	RANDOM3,RANDOM4,RANDOM7,RANDOM10	5	28	0.178571
4	RANDOM3,RANDOM4,RANDOM9,RANDOM10	5	28	0.178571
4	RANDOM3,RANDOM5,RANDOM6,RANDOM10	5	28	0.178571
4	RANDOM4,RANDOM5,RANDOM6,RANDOM10	5	28	0.178571
5	RANDOM1,RANDOM2,RANDOM3,RANDOM5,RANDOM6	5	28	0.178571
5	RANDOM1,RANDOM2,RANDOM3,RANDOM5,RANDOM7	5	28	0.178571
5	RANDOM1,RANDOM2,RANDOM3,RANDOM6,RANDOM7	5	28	0.178571
5	RANDOM1,RANDOM2,RANDOM3,RANDOM6,RANDOM8	5	28	0.178571
5	RANDOM1,RANDOM2,RANDOM3,RANDOM7,RANDOM8	5	28	0.178571
5	RANDOM1,RANDOM2,RANDOM3,RANDOM8,RANDOM10	5	28	0.178571
5	RANDOM1,RANDOM2,RANDOM4,RANDOM7,RANDOM9	5	28	0.178571
5	RANDOM1,RANDOM2,RANDOM4,RANDOM8,RANDOM10	5	28	0.178571
5	RANDOM1,RANDOM3,RANDOM5,RANDOM6,RANDOM10	5	28	0.178571
5	RANDOM1,RANDOM3,RANDOM5,RANDOM7,RANDOM8	5	28	0.178571
5	RANDOM1,RANDOM3,RANDOM5,RANDOM7,RANDOM10	5	28	0.178571
5	RANDOM1,RANDOM4,RANDOM5,RANDOM6,RANDOM10	5	28	0.178571
5	RANDOM1,RANDOM4,RANDOM5,RANDOM7,RANDOM10	5	28	0.178571
5	RANDOM3,RANDOM4,RANDOM5,RANDOM8,RANDOM9	5	28	0.178571
6	RANDOM1,RANDOM2,RANDOM3,RANDOM5,RANDOM8,RANDOM10	5	28	0.178571
6	RANDOM1,RANDOM2,RANDOM4,RANDOM5,RANDOM8,RANDOM10	5	28	0.178571
4	RANDOM1,RANDOM2,RANDOM3,RANDOM9	5	29	0.172414
4	RANDOM1,RANDOM4,RANDOM6,RANDOM8	5	29	0.172414
4	RANDOM2,RANDOM3,RANDOM6,RANDOM10	5	29	0.172414
4	RANDOM2,RANDOM3,RANDOM7,RANDOM9	5	29	0.172414
4	RANDOM2,RANDOM4,RANDOM5,RANDOM6	5	29	0.172414
4	RANDOM2,RANDOM4,RANDOM6,RANDOM8	5	29	0.172414
4	RANDOM3,RANDOM5,RANDOM6,RANDOM7	5	29	0.172414
4	RANDOM3,RANDOM5,RANDOM6,RANDOM8	5	29	0.172414
4	RANDOM4,RANDOM6,RANDOM7,RANDOM9	5	29	0.172414
5	RANDOM1,RANDOM2,RANDOM3,RANDOM6,RANDOM10	5	29	0.172414
5	RANDOM1,RANDOM2,RANDOM3,RANDOM7,RANDOM9	5	29	0.172414
5	RANDOM1,RANDOM2,RANDOM4,RANDOM5,RANDOM6	5	29	0.172414
5	RANDOM1,RANDOM2,RANDOM4,RANDOM5,RANDOM7	5	29	0.172414
5	RANDOM1,RANDOM2,RANDOM4,RANDOM6,RANDOM8	5	29	0.172414
5	RANDOM1,RANDOM2,RANDOM4,RANDOM7,RANDOM8	5	29	0.172414
5	RANDOM1,RANDOM3,RANDOM5,RANDOM6,RANDOM7	5	29	0.172414
5	RANDOM1,RANDOM3,RANDOM5,RANDOM6,RANDOM8	5	29	0.172414
5	RANDOM1,RANDOM3,RANDOM5,RANDOM7,RANDOM9	5	29	0.172414
5	RANDOM1,RANDOM4,RANDOM5,RANDOM7,RANDOM8	5	29	0.172414
5	RANDOM1,RANDOM4,RANDOM5,RANDOM7,RANDOM9	5	29	0.172414
5	RANDOM1,RANDOM4,RANDOM6,RANDOM7,RANDOM9	5	29	0.172414
5	RANDOM2,RANDOM3,RANDOM5,RANDOM6,RANDOM8	5	29	0.172414
5	RANDOM2,RANDOM3,RANDOM5,RANDOM6,RANDOM10	5	29	0.172414
5	RANDOM2,RANDOM4,RANDOM5,RANDOM6,RANDOM10	5	29	0.172414
5	RANDOM3,RANDOM4,RANDOM5,RANDOM7,RANDOM8	5	29	0.172414
5	RANDOM3,RANDOM4,RANDOM7,RANDOM8,RANDOM9	5	29	0.172414
6	RANDOM1,RANDOM2,RANDOM3,RANDOM5,RANDOM6,RANDOM8	5	29	0.172414
6	RANDOM1,RANDOM2,RANDOM3,RANDOM5,RANDOM6,RANDOM10	5	29	0.172414
6	RANDOM1,RANDOM2,RANDOM3,RANDOM5,RANDOM7,RANDOM8	5	29	0.172414
6	RANDOM1,RANDOM2,RANDOM4,RANDOM5,RANDOM6,RANDOM10	5	29	0.172414
3	RANDOM3,RANDOM6,RANDOM9	5	30	0.166667
4	RANDOM1,RANDOM3,RANDOM4,RANDOM5	4	24	0.166667
4	RANDOM1,RANDOM3,RANDOM6,RANDOM9	5	30	0.166667
4	RANDOM2,RANDOM4,RANDOM6,RANDOM9	5	30	0.166667
4	RANDOM3,RANDOM6,RANDOM7,RANDOM9	5	30	0.166667
4	RANDOM3,RANDOM6,RANDOM7,RANDOM10	5	30	0.166667
4	RANDOM3,RANDOM6,RANDOM8,RANDOM10	5	30	0.166667
4	RANDOM4,RANDOM5,RANDOM6,RANDOM7	5	30	0.166667
4	RANDOM4,RANDOM5,RANDOM6,RANDOM8	5	30	0.166667
4	RANDOM4,RANDOM6,RANDOM8,RANDOM10	5	30	0.166667
5	RANDOM1,RANDOM2,RANDOM3,RANDOM7,RANDOM10	5	30	0.166667
5	RANDOM1,RANDOM2,RANDOM3,RANDOM8,RANDOM9	5	30	0.166667
5	RANDOM1,RANDOM2,RANDOM4,RANDOM6,RANDOM9	5	30	0.166667
5	RANDOM1,RANDOM2,RANDOM4,RANDOM8,RANDOM9	5	30	0.166667
5	RANDOM1,RANDOM3,RANDOM5,RANDOM8,RANDOM9	5	30	0.166667
5	RANDOM1,RANDOM3,RANDOM5,RANDOM9,RANDOM10	5	30	0.166667
5	RANDOM1,RANDOM3,RANDOM6,RANDOM7,RANDOM8	5	30	0.166667
5	RANDOM1,RANDOM3,RANDOM6,RANDOM7,RANDOM9	5	30	0.166667
5	RANDOM1,RANDOM3,RANDOM6,RANDOM7,RANDOM10	5	30	0.166667
5	RANDOM1,RANDOM3,RANDOM6,RANDOM8,RANDOM10	5	30	0.166667
5	RANDOM1,RANDOM4,RANDOM5,RANDOM6,RANDOM7	5	30	0.166667
5	RANDOM1,RANDOM4,RANDOM5,RANDOM6,RANDOM8	5	30	0.166667
5	RANDOM1,RANDOM4,RANDOM5,RANDOM8,RANDOM9	5	30	0.166667
5	RANDOM1,RANDOM4,RANDOM5,RANDOM9,RANDOM10	5	30	0.166667
5	RANDOM1,RANDOM4,RANDOM6,RANDOM8,RANDOM10	5	30	0.166667
5	RANDOM2,RANDOM3,RANDOM5,RANDOM6,RANDOM7	5	30	0.166667
5	RANDOM2,RANDOM3,RANDOM6,RANDOM7,RANDOM8	5	30	0.166667
5	RANDOM2,RANDOM3,RANDOM6,RANDOM8,RANDOM10	5	30	0.166667
5	RANDOM2,RANDOM3,RANDOM7,RANDOM8,RANDOM9	5	30	0.166667
5	RANDOM2,RANDOM4,RANDOM5,RANDOM6,RANDOM8	5	30	0.166667
5	RANDOM2,RANDOM4,RANDOM6,RANDOM7,RANDOM9	5	30	0.166667
5	RANDOM2,RANDOM4,RANDOM6,RANDOM8,RANDOM10	5	30	0.166667
5	RANDOM2,RANDOM4,RANDOM7,RANDOM8,RANDOM9	5	30	0.166667
5	RANDOM3,RANDOM4,RANDOM7,RANDOM8,RANDOM10	5	30	0.166667
5	RANDOM3,RANDOM4,RANDOM8,RANDOM9,RANDOM10	5	30	0.166667
5	RANDOM3,RANDOM5,RANDOM6,RANDOM7,RANDOM10	5	30	0.166667
5	RANDOM3,RANDOM5,RANDOM6,RANDOM8,RANDOM10	5	30	0.166667
5	RANDOM3,RANDOM5,RANDOM7,RANDOM9,RANDOM10	5	30	0.166667
5	RANDOM4,RANDOM5,RANDOM6,RANDOM7,RANDOM10	5	30	0.166667
5	RANDOM4,RANDOM5,RANDOM6,RANDOM8,RANDOM10	5	30	0.166667
5	RANDOM4,RANDOM5,RANDOM7,RANDOM9,RANDOM10	5	30	0.166667
6	RANDOM1,RANDOM2,RANDOM3,RANDOM5,RANDOM6,RANDOM7	5	30	0.166667
6	RANDOM1,RANDOM2,RANDOM3,RANDOM5,RANDOM7,RANDOM10	5	30	0.166667
6	RANDOM1,RANDOM2,RANDOM3,RANDOM6,RANDOM7,RANDOM8	5	30	0.166667
6	RANDOM1,RANDOM2,RANDOM3,RANDOM6,RANDOM8,RANDOM10	5	30	0.166667
6	RANDOM1,RANDOM2,RANDOM3,RANDOM7,RANDOM8,RANDOM9	5	30	0.166667
6	RANDOM1,RANDOM2,RANDOM4,RANDOM5,RANDOM6,RANDOM8	5	30	0.166667
6	RANDOM1,RANDOM2,RANDOM4,RANDOM5,RANDOM7,RANDOM8	5	30	0.166667
6	RANDOM1,RANDOM2,RANDOM4,RANDOM5,RANDOM7,RANDOM10	5	30	0.166667
6	RANDOM1,RANDOM2,RANDOM4,RANDOM6,RANDOM7,RANDOM9	5	30	0.166667
6	RANDOM1,RANDOM2,RANDOM4,RANDOM6,RANDOM8,RANDOM10	5	30	0.166667
6	RANDOM1,RANDOM2,RANDOM4,RANDOM7,RANDOM8,RANDOM9	5	30	0.166667
6	RANDOM1,RANDOM3,RANDOM5,RANDOM6,RANDOM7,RANDOM10	5	30	0.166667
6	RANDOM1,RANDOM3,RANDOM5,RANDOM6,RANDOM8,RANDOM10	5	30	0.166667
6	RANDOM1,RANDOM3,RANDOM5,RANDOM7,RANDOM8,RANDOM9	5	30	0.166667
6	RANDOM1,RANDOM3,RANDOM5,RANDOM7,RANDOM8,RANDOM10	5	30	0.166667
6	RANDOM1,RANDOM3,RANDOM5,RANDOM7,RANDOM9,RANDOM10	5	30	0.166667
6	RANDOM1,RANDOM4,RANDOM5,RANDOM6,RANDOM7,RANDOM10	5	30	0.166667
6	RANDOM1,RANDOM4,RANDOM5,RANDOM6,RANDOM8,RANDOM10	5	30	0.166667
6	RANDOM1,RANDOM4,RANDOM5,RANDOM7,RANDOM8,RANDOM9	5	30	0.166667
6	RANDOM1,RANDOM4,RANDOM5,RANDOM7,RANDOM8,RANDOM10	5	30	0.166667
6	RANDOM1,RANDOM4,RANDOM5,RANDOM7,RANDOM9,RANDOM10	5	30	0.166667
6	RANDOM2,RANDOM3,RANDOM5,RANDOM6,RANDOM8,RANDOM10	5	30	0.166667
6	RANDOM2,RANDOM4,RANDOM5,RANDOM6,RANDOM8,RANDOM10	5	30	0.166667
7	RANDOM1,RANDOM2,RANDOM3,RANDOM5,RANDOM6,RANDOM8,RANDOM10	5	30	0.166667
7	RANDOM1,RANDOM2,RANDOM4,RANDOM5,RANDOM6,RANDOM8,RANDOM10	5	30	0.166667
4	RANDOM2,RANDOM3,RANDOM6,RANDOM9	5	31	0.16129
5	RANDOM1,RANDOM2,RANDOM3,RANDOM5,RANDOM9	5	31	0.16129
5	RANDOM1,RANDOM2,RANDOM3,RANDOM6,RANDOM9	5	31	0.16129
5	RANDOM1,RANDOM2,RANDOM4,RANDOM5,RANDOM9	5	31	0.16129
5	RANDOM1,RANDOM4,RANDOM6,RANDOM7,RANDOM8	5	31	0.16129
5	RANDOM2,RANDOM3,RANDOM5,RANDOM7,RANDOM9	5	31	0.16129
5	RANDOM2,RANDOM3,RANDOM6,RANDOM7,RANDOM9	5	31	0.16129
5	RANDOM2,RANDOM3,RANDOM6,RANDOM7,RANDOM10	5	31	0.16129
5	RANDOM2,RANDOM4,RANDOM5,RANDOM6,RANDOM7	5	31	0.16129
5	RANDOM2,RANDOM4,RANDOM5,RANDOM7,RANDOM9	5	31	0.16129
5	RANDOM2,RANDOM4,RANDOM6,RANDOM7,RANDOM8	5	31	0.16129
5	RANDOM3,RANDOM5,RANDOM6,RANDOM7,RANDOM8	5	31	0.16129
6	RANDOM1,RANDOM2,RANDOM3,RANDOM5,RANDOM7,RANDOM9	5	31	0.16129
6	RANDOM1,RANDOM2,RANDOM3,RANDOM5,RANDOM8,RANDOM9	5	31	0.16129
6	RANDOM1,RANDOM2,RANDOM3,RANDOM6,RANDOM7,RANDOM9	5	31	0.16129
6	RANDOM1,RANDOM2,RANDOM3,RANDOM6,RANDOM7,RANDOM10	5	31	0.16129
6	RANDOM1,RANDOM2,RANDOM3,RANDOM7,RANDOM8,RANDOM10	5	31	0.16129
6	RANDOM1,RANDOM2,RANDOM4,RANDOM5,RANDOM6,RANDOM7	5	31	0.16129
6	RANDOM1,RANDOM2,RANDOM4,RANDOM5,RANDOM7,RANDOM9	5	31	0.16129
6	RANDOM1,RANDOM2,RANDOM4,RANDOM5,RANDOM8,RANDOM9	5	31	0.16129
6	RANDOM1,RANDOM2,RANDOM4,RANDOM6,RANDOM7,RANDOM8	5	31	0.16129
6	RANDOM1,RANDOM2,RANDOM4,RANDOM7,RANDOM8,RANDOM10	5	31	0.16129
6	RANDOM1,RANDOM3,RANDOM5,RANDOM6,RANDOM7,RANDOM8	5	31	0.16129
6	RANDOM1,RANDOM3,RANDOM5,RANDOM8,RANDOM9,RANDOM10	5	31	0.16129
6	RANDOM1,RANDOM4,RANDOM5,RANDOM8,RANDOM9,RANDOM10	5	31	0.16129
6	RANDOM2,RANDOM3,RANDOM5,RANDOM6,RANDOM7,RANDOM8	5	31	0.16129
6	RANDOM2,RANDOM3,RANDOM5,RANDOM6,RANDOM7,RANDOM10	5	31	0.16129
6	RANDOM2,RANDOM3,RANDOM5,RANDOM7,RANDOM8,RANDOM9	5	31	0.16129
6	RANDOM2,RANDOM4,RANDOM5,RANDOM6,RANDOM7,RANDOM10	5	31	0.16129
6	RANDOM2,RANDOM4,RANDOM5,RANDOM7,RANDOM8,RANDOM9	5	31	0.16129
6	RANDOM3,RANDOM5,RANDOM7,RANDOM8,RANDOM9,RANDOM10	5	31	0.16129
6	RANDOM4,RANDOM5,RANDOM7,RANDOM8,RANDOM9,RANDOM10	5	31	0.16129
7	RANDOM1,RANDOM2,RANDOM3,RANDOM5,RANDOM6,RANDOM7,RANDOM8	5	31	0.16129
7	RANDOM1,RANDOM2,RANDOM3,RANDOM5,RANDOM6,RANDOM7,RANDOM10	5	31	0.16129
7	RANDOM1,RANDOM2,RANDOM3,RANDOM5,RANDOM7,RANDOM8,RANDOM9	5	31	0.16129
7	RANDOM1,RANDOM2,RANDOM3,RANDOM5,RANDOM7,RANDOM8,RANDOM10	5	31	0.16129
7	RANDOM1,RANDOM2,RANDOM4,RANDOM5,RANDOM6,RANDOM7,RANDOM10	5	31	0.16129
7	RANDOM1,RANDOM2,RANDOM4,RANDOM5,RANDOM7,RANDOM8,RANDOM9	5	31	0.16129
7	RANDOM1,RANDOM2,RANDOM4,RANDOM5,RANDOM7,RANDOM8,RANDOM10	5	31	0.16129
7	RANDOM1,RANDOM3,RANDOM5,RANDOM7,RANDOM8,RANDOM9,RANDOM10	5	31	0.16129
7	RANDOM1,RANDOM4,RANDOM5,RANDOM7,RANDOM8,RANDOM9,RANDOM10	5	31	0.16129
4	RANDOM1,RANDOM3,RANDOM4,RANDOM7	4	25	0.16
4	RANDOM1,RANDOM3,RANDOM4,RANDOM8	4	25	0.16
4	RANDOM1,RANDOM3,RANDOM4,RANDOM10	4	25	0.16
4	RANDOM3,RANDOM5,RANDOM6,RANDOM9	5	32	0.15625
4	RANDOM3,RANDOM6,RANDOM8,RANDOM9	5	32	0.15625
4	RANDOM3,RANDOM6,RANDOM9,RANDOM10	5	32	0.15625
4	RANDOM4,RANDOM5,RANDOM6,RANDOM9	5	32	0.15625
4	RANDOM4,RANDOM6,RANDOM8,RANDOM9	5	32	0.15625
4	RANDOM4,RANDOM6,RANDOM9,RANDOM10	5	32	0.15625
5	RANDOM1,RANDOM2,RANDOM3,RANDOM9,RANDOM10	5	32	0.15625
5	RANDOM1,RANDOM2,RANDOM4,RANDOM9,RANDOM10	5	32	0.15625
5	RANDOM1,RANDOM3,RANDOM5,RANDOM6,RANDOM9	5	32	0.15625
5	RANDOM1,RANDOM3,RANDOM6,RANDOM8,RANDOM9	5	32	0.15625
5	RANDOM1,RANDOM3,RANDOM6,RANDOM9,RANDOM10	5	32	0.15625
5	RANDOM1,RANDOM4,RANDOM5,RANDOM6,RANDOM9	5	32	0.15625
5	RANDOM1,RANDOM4,RANDOM6,RANDOM8,RANDOM9	5	32	0.15625
5	RANDOM1,RANDOM4,RANDOM6,RANDOM9,RANDOM10	5	32	0.15625
5	RANDOM2,RANDOM3,RANDOM6,RANDOM8,RANDOM9	5	32	0.15625
5	RANDOM2,RANDOM3,RANDOM7,RANDOM9,RANDOM10	5	32	0.15625
5	RANDOM2,RANDOM4,RANDOM6,RANDOM8,RANDOM9	5	32	0.15625
5	RANDOM2,RANDOM4,RANDOM7,RANDOM9,RANDOM10	5	32	0.15625
5	RANDOM3,RANDOM5,RANDOM6,RANDOM7,RANDOM9	5	32	0.15625
5	RANDOM3,RANDOM5,RANDOM6,RANDOM9,RANDOM10	5	32	0.15625
5	RANDOM3,RANDOM6,RANDOM7,RANDOM8,RANDOM9	5	32	0.15625
5	RANDOM3,RANDOM6,RANDOM7,RANDOM8,RANDOM10	5	32	0.15625
5	RANDOM3,RANDOM6,RANDOM7,RANDOM9,RANDOM10	5	32	0.15625
5	RANDOM4,RANDOM5,RANDOM6,RANDOM7,RANDOM8	5	32	0.15625
5	RANDOM4,RANDOM5,RANDOM6,RANDOM7,RANDOM9	5	32	0.15625
5	RANDOM4,RANDOM5,RANDOM6,RANDOM9,RANDOM10	5	32	0.15625
5	RANDOM4,RANDOM6,RANDOM7,RANDOM8,RANDOM9	5	32	0.15625
5	RANDOM4,RANDOM6,RANDOM7,RANDOM8,RANDOM10	5	32	0.15625
5	RANDOM4,RANDOM6,RANDOM7,RANDOM9,RANDOM10	5	32	0.15625
6	RANDOM1,RANDOM2,RANDOM3,RANDOM5,RANDOM9,RANDOM10	5	32	0.15625
6	RANDOM1,RANDOM2,RANDOM3,RANDOM6,RANDOM8,RANDOM9	5	32	0.15625
6	RANDOM1,RANDOM2,RANDOM3,RANDOM7,RANDOM9,RANDOM10	5	32	0.15625
6	RANDOM1,RANDOM2,RANDOM3,RANDOM8,RANDOM9,RANDOM10	5	32	0.15625
6	RANDOM1,RANDOM2,RANDOM4,RANDOM5,RANDOM9,RANDOM10	5	32	0.15625
6	RANDOM1,RANDOM2,RANDOM4,RANDOM6,RANDOM8,RANDOM9	5	32	0.15625
6	RANDOM1,RANDOM2,RANDOM4,RANDOM7,RANDOM9,RANDOM10	5	32	0.15625
6	RANDOM1,RANDOM2,RANDOM4,RANDOM8,RANDOM9,RANDOM10	5	32	0.15625
6	RANDOM1,RANDOM3,RANDOM5,RANDOM6,RANDOM7,RANDOM9	5	32	0.15625
6	RANDOM1,RANDOM3,RANDOM5,RANDOM6,RANDOM9,RANDOM10	5	32	0.15625
6	RANDOM1,RANDOM3,RANDOM6,RANDOM7,RANDOM8,RANDOM9	5	32	0.15625
6	RANDOM1,RANDOM3,RANDOM6,RANDOM7,RANDOM8,RANDOM10	5	32	0.15625
6	RANDOM1,RANDOM3,RANDOM6,RANDOM7,RANDOM9,RANDOM10	5	32	0.15625
6	RANDOM1,RANDOM4,RANDOM5,RANDOM6,RANDOM7,RANDOM8	5	32	0.15625
6	RANDOM1,RANDOM4,RANDOM5,RANDOM6,RANDOM7,RANDOM9	5	32	0.15625
6	RANDOM1,RANDOM4,RANDOM5,RANDOM6,RANDOM9,RANDOM10	5	32	0.15625
6	RANDOM1,RANDOM4,RANDOM6,RANDOM7,RANDOM8,RANDOM9	5	32	0.15625
6	RANDOM1,RANDOM4,RANDOM6,RANDOM7,RANDOM8,RANDOM10	5	32	0.15625
6	RANDOM1,RANDOM4,RANDOM6,RANDOM7,RANDOM9,RANDOM10	5	32	0.15625
6	RANDOM2,RANDOM3,RANDOM5,RANDOM7,RANDOM9,RANDOM10	5	32	0.15625
6	RANDOM2,RANDOM3,RANDOM6,RANDOM7,RANDOM8,RANDOM9	5	32	0.15625
6	RANDOM2,RANDOM3,RANDOM6,RANDOM7,RANDOM8,RANDOM10	5	32	0.15625
6	RANDOM2,RANDOM3,RANDOM7,RANDOM8,RANDOM9,RANDOM10	5	32	0.15625
6	RANDOM2,RANDOM4,RANDOM5,RANDOM6,RANDOM7,RANDOM8	5	32	0.15625
6	RANDOM2,RANDOM4,RANDOM5,RANDOM7,RANDOM9,RANDOM10	5	32	0.15625
6	RANDOM2,RANDOM4,RANDOM6,RANDOM7,RANDOM8,RANDOM9	5	32	0.15625
6	RANDOM2,RANDOM4,RANDOM6,RANDOM7,RANDOM8,RANDOM10	5	32	0.15625
6	RANDOM2,RANDOM4,RANDOM7,RANDOM8,RANDOM9,RANDOM10	5	32	0.15625
6	RANDOM3,RANDOM5,RANDOM6,RANDOM7,RANDOM8,RANDOM10	5	32	0.15625
6	RANDOM3,RANDOM5,RANDOM6,RANDOM7,RANDOM9,RANDOM10	5	32	0.15625
6	RANDOM4,RANDOM5,RANDOM6,RANDOM7,RANDOM8,RANDOM10	5	32	0.15625
6	RANDOM4,RANDOM5,RANDOM6,RANDOM7,RANDOM9,RANDOM10	5	32	0.15625
7	RANDOM1,RANDOM2,RANDOM3,RANDOM5,RANDOM7,RANDOM9,RANDOM10	5	32	0.15625
7	RANDOM1,RANDOM2,RANDOM3,RANDOM5,RANDOM8,RANDOM9,RANDOM10	5	32	0.15625
7	RANDOM1,RANDOM2,RANDOM3,RANDOM6,RANDOM7,RANDOM8,RANDOM9	5	32	0.15625
7	RANDOM1,RANDOM2,RANDOM3,RANDOM6,RANDOM7,RANDOM8,RANDOM10	5	32	0.15625
7	RANDOM1,RANDOM2,RANDOM3,RANDOM7,RANDOM8,RANDOM9,RANDOM10	5	32	0.15625
7	RANDOM1,RANDOM2,RANDOM4,RANDOM5,RANDOM6,RANDOM7,RANDOM8	5	32	0.15625
7	RANDOM1,RANDOM2,RANDOM4,RANDOM5,RANDOM7,RANDOM9,RANDOM10	5	32	0.15625
7	RANDOM1,RANDOM2,RANDOM4,RANDOM5,RANDOM8,RANDOM9,RANDOM10	5	32	0.15625
7	RANDOM1,RANDOM2,RANDOM4,RANDOM6,RANDOM7,RANDOM8,RANDOM9	5	32	0.15625
7	RANDOM1,RANDOM2,RANDOM4,RANDOM6,RANDOM7,RANDOM8,RANDOM10	5	32	0.15625
7	RANDOM1,RANDOM2,RANDOM4,RANDOM7,RANDOM8,RANDOM9,RANDOM10	5	32	0.15625
7	RANDOM1,RANDOM3,RANDOM5,RANDOM6,RANDOM7,RANDOM8,RANDOM10	5	32	0.15625
7	RANDOM1,RANDOM3,RANDOM5,RANDOM6,RANDOM7,RANDOM9,RANDOM10	5	32	0.15625
7	RANDOM1,RANDOM4,RANDOM5,RANDOM6,RANDOM7,RANDOM8,RANDOM10	5	32	0.15625
7	RANDOM1,RANDOM4,RANDOM5,RANDOM6,RANDOM7,RANDOM9,RANDOM10	5	32	0.15625
7	RANDOM2,RANDOM3,RANDOM5,RANDOM6,RANDOM7,RANDOM8,RANDOM10	5	32	0.15625
7	RANDOM2,RANDOM3,RANDOM5,RANDOM7,RANDOM8,RANDOM9,RANDOM10	5	32	0.15625
7	RANDOM2,RANDOM4,RANDOM5,RANDOM6,RANDOM7,RANDOM8,RANDOM10	5	32	0.15625
7	RANDOM2,RANDOM4,RANDOM5,RANDOM7,RANDOM8,RANDOM9,RANDOM10	5	32	0.15625
8	RANDOM1,RANDOM2,RANDOM3,RANDOM5,RANDOM6,RANDOM7,RANDOM8,RANDOM10	5	32	0.15625
8	RANDOM1,RANDOM2,RANDOM3,RANDOM5,RANDOM7,RANDOM8,RANDOM9,RANDOM10	5	32	0.15625
8	RANDOM1,RANDOM2,RANDOM4,RANDOM5,RANDOM6,RANDOM7,RANDOM8,RANDOM10	5	32	0.15625
8	RANDOM1,RANDOM2,RANDOM4,RANDOM5,RANDOM7,RANDOM8,RANDOM9,RANDOM10	5	32	0.15625
5	RANDOM2,RANDOM3,RANDOM5,RANDOM6,RANDOM9	5	33	0.151515
5	RANDOM2,RANDOM3,RANDOM6,RANDOM9,RANDOM10	5	33	0.151515
5	RANDOM2,RANDOM4,RANDOM5,RANDOM6,RANDOM9	5	33	0.151515
5	RANDOM2,RANDOM4,RANDOM6,RANDOM9,RANDOM10	5	33	0.151515
5	RANDOM3,RANDOM5,RANDOM6,RANDOM8,RANDOM9	5	33	0.151515
5	RANDOM3,RANDOM6,RANDOM8,RANDOM9,RANDOM10	5	33	0.151515
5	RANDOM4,RANDOM5,RANDOM6,RANDOM8,RANDOM9	5	33	0.151515
5	RANDOM4,RANDOM6,RANDOM8,RANDOM9,RANDOM10	5	33	0.151515
6	RANDOM1,RANDOM2,RANDOM3,RANDOM5,RANDOM6,RANDOM9	5	33	0.151515
6	RANDOM1,RANDOM2,RANDOM3,RANDOM6,RANDOM9,RANDOM10	5	33	0.151515
6	RANDOM1,RANDOM2,RANDOM4,RANDOM5,RANDOM6,RANDOM9	5	33	0.151515
6	RANDOM1,RANDOM2,RANDOM4,RANDOM6,RANDOM9,RANDOM10	5	33	0.151515
6	RANDOM1,RANDOM3,RANDOM5,RANDOM6,RANDOM8,RANDOM9	5	33	0.151515
6	RANDOM1,RANDOM3,RANDOM6,RANDOM8,RANDOM9,RANDOM10	5	33	0.151515
6	RANDOM1,RANDOM4,RANDOM5,RANDOM6,RANDOM8,RANDOM9	5	33	0.151515
6	RANDOM1,RANDOM4,RANDOM6,RANDOM8,RANDOM9,RANDOM10	5	33	0.151515
6	RANDOM2,RANDOM3,RANDOM5,RANDOM6,RANDOM7,RANDOM9	5	33	0.151515
6	RANDOM2,RANDOM3,RANDOM5,RANDOM6,RANDOM8,RANDOM9	5	33	0.151515
6	RANDOM2,RANDOM3,RANDOM5,RANDOM6,RANDOM9,RANDOM10	5	33	0.151515
6	RANDOM2,RANDOM3,RANDOM6,RANDOM7,RANDOM9,RANDOM10	5	33	0.151515
6	RANDOM2,RANDOM3,RANDOM6,RANDOM8,RANDOM9,RANDOM10	5	33	0.151515
6	RANDOM2,RANDOM4,RANDOM5,RANDOM6,RANDOM7,RANDOM9	5	33	0.151515
6	RANDOM2,RANDOM4,RANDOM5,RANDOM6,RANDOM8,RANDOM9	5	33	0.151515
6	RANDOM2,RANDOM4,RANDOM5,RANDOM6,RANDOM9,RANDOM10	5	33	0.151515
6	RANDOM2,RANDOM4,RANDOM6,RANDOM7,RANDOM9,RANDOM10	5	33	0.151515
6	RANDOM2,RANDOM4,RANDOM6,RANDOM8,RANDOM9,RANDOM10	5	33	0.151515
6	RANDOM3,RANDOM5,RANDOM6,RANDOM7,RANDOM8,RANDOM9	5	33	0.151515
6	RANDOM3,RANDOM5,RANDOM6,RANDOM8,RANDOM9,RANDOM10	5	33	0.151515
6	RANDOM3,RANDOM6,RANDOM7,RANDOM8,RANDOM9,RANDOM10	5	33	0.151515
6	RANDOM4,RANDOM5,RANDOM6,RANDOM7,RANDOM8,RANDOM9	5	33	0.151515
6	RANDOM4,RANDOM5,RANDOM6,RANDOM8,RANDOM9,RANDOM10	5	33	0.151515
6	RANDOM4,RANDOM6,RANDOM7,RANDOM8,RANDOM9,RANDOM10	5	33	0.151515
7	RANDOM1,RANDOM2,RANDOM3,RANDOM5,RANDOM6,RANDOM7,RANDOM9	5	33	0.151515
7	RANDOM1,RANDOM2,RANDOM3,RANDOM5,RANDOM6,RANDOM8,RANDOM9	5	33	0.151515
7	RANDOM1,RANDOM2,RANDOM3,RANDOM5,RANDOM6,RANDOM9,RANDOM10	5	33	0.151515
7	RANDOM1,RANDOM2,RANDOM3,RANDOM6,RANDOM7,RANDOM9,RANDOM10	5	33	0.151515
7	RANDOM1,RANDOM2,RANDOM3,RANDOM6,RANDOM8,RANDOM9,RANDOM10	5	33	0.151515
7	RANDOM1,RANDOM2,RANDOM4,RANDOM5,RANDOM6,RANDOM7,RANDOM9	5	33	0.151515
7	RANDOM1,RANDOM2,RANDOM4,RANDOM5,RANDOM6,RANDOM8,RANDOM9	5	33	0.151515
7	RANDOM1,RANDOM2,RANDOM4,RANDOM5,RANDOM6,RANDOM9,RANDOM10	5	33	0.151515
7	RANDOM1,RANDOM2,RANDOM4,RANDOM6,RANDOM7,RANDOM9,RANDOM10	5	33	0.151515
7	RANDOM1,RANDOM2,RANDOM4,RANDOM6,RANDOM8,RANDOM9,RANDOM10	5	33	0.151515
7	RANDOM1,RANDOM3,RANDOM5,RANDOM6,RANDOM7,RANDOM8,RANDOM9	5	33	0.151515
7	RANDOM1,RANDOM3,RANDOM5,RANDOM6,RANDOM8,RANDOM9,RANDOM10	5	33	0.151515
7	RANDOM1,RANDOM3,RANDOM6,RANDOM7,RANDOM8,RANDOM9,RANDOM10	5	33	0.151515
7	RANDOM1,RANDOM4,RANDOM5,RANDOM6,RANDOM7,RANDOM8,RANDOM9	5	33	0.151515
7	RANDOM1,RANDOM4,RANDOM5,RANDOM6,RANDOM8,RANDOM9,RANDOM10	5	33	0.151515
7	RANDOM1,RANDOM4,RANDOM6,RANDOM7,RANDOM8,RANDOM9,RANDOM10	5	33	0.151515
7	RANDOM2,RANDOM3,RANDOM5,RANDOM6,RANDOM7,RANDOM8,RANDOM9	5	33	0.151515
7	RANDOM2,RANDOM3,RANDOM5,RANDOM6,RANDOM7,RANDOM9,RANDOM10	5	33	0.151515
7	RANDOM2,RANDOM3,RANDOM5,RANDOM6,RANDOM8,RANDOM9,RANDOM10	5	33	0.151515
7	RANDOM2,RANDOM3,RANDOM6,RANDOM7,RANDOM8,RANDOM9,RANDOM10	5	33	0.151515
7	RANDOM2,RANDOM4,RANDOM5,RANDOM6,RANDOM7,RANDOM8,RANDOM9	5	33	0.151515
7	RANDOM2,RANDOM4,RANDOM5,RANDOM6,RANDOM7,RANDOM9,RANDOM10	5	33	0.151515
7	RANDOM2,RANDOM4,RANDOM5,RANDOM6,RANDOM8,RANDOM9,RANDOM10	5	33	0.151515
7	RANDOM2,RANDOM4,RANDOM6,RANDOM7,RANDOM8,RANDOM9,RANDOM10	5	33	0.151515
7	RANDOM3,RANDOM5,RANDOM6,RANDOM7,RANDOM8,RANDOM9,RANDOM10	5	33	0.151515
7	RANDOM4,RANDOM5,RANDOM6,RANDOM7,RANDOM8,RANDOM9,RANDOM10	5	33	0.151515
8	RANDOM1,RANDOM2,RANDOM3,RANDOM5,RANDOM6,RANDOM7,RANDOM8,RANDOM9	5	33	0.151515
8	RANDOM1,RANDOM2,RANDOM3,RANDOM5,RANDOM6,RANDOM7,RANDOM9,RANDOM10	5	33	0.151515
8	RANDOM1,RANDOM2,RANDOM3,RANDOM5,RANDOM6,RANDOM8,RANDOM9,RANDOM10	5	33	0.151515
8	RANDOM1,RANDOM2,RANDOM3,RANDOM6,RANDOM7,RANDOM8,RANDOM9,RANDOM10	5	33	0.151515
8	RANDOM1,RANDOM2,RANDOM4,RANDOM5,RANDOM6,RANDOM7,RANDOM8,RANDOM9	5	33	0.151515
8	RANDOM1,RANDOM2,RANDOM4,RANDOM5,RANDOM6,RANDOM7,RANDOM9,RANDOM10	5	33	0.151515
8	RANDOM1,RANDOM2,RANDOM4,RANDOM5,RANDOM6,RANDOM8,RANDOM9,RANDOM10	5	33	0.151515
8	RANDOM1,RANDOM2,RANDOM4,RANDOM6,RANDOM7,RANDOM8,RANDOM9,RANDOM10	5	33	0.151515
8	RANDOM1,RANDOM3,RANDOM5,RANDOM6,RANDOM7,RANDOM8,RANDOM9,RANDOM10	5	33	0.151515
8	RANDOM1,RANDOM4,RANDOM5,RANDOM6,RANDOM7,RANDOM8,RANDOM9,RANDOM10	5	33	0.151515
8	RANDOM2,RANDOM3,RANDOM5,RANDOM6,RANDOM7,RANDOM8,RANDOM9,RANDOM10	5	33	0.151515
8	RANDOM2,RANDOM4,RANDOM5,RANDOM6,RANDOM7,RANDOM8,RANDOM9,RANDOM10	5	33	0.151515
9	RANDOM1,RANDOM2,RANDOM3,RANDOM5,RANDOM6,RANDOM7,RANDOM8,RANDOM9,RANDOM10	5	33	0.151515
9	RANDOM1,RANDOM2,RANDOM4,RANDOM5,RANDOM6,RANDOM7,RANDOM8,RANDOM9,RANDOM10	5	33	0.151515
4	RANDOM2,RANDOM3,RANDOM4,RANDOM7	4	27	0.148148
4	RANDOM2,RANDOM3,RANDOM4,RANDOM9	4	27	0.148148
5	RANDOM1,RANDOM3,RANDOM4,RANDOM7,RANDOM9	4	27	0.148148
5	RANDOM1,RANDOM3,RANDOM4,RANDOM8,RANDOM10	4	27	0.148148
5	RANDOM1,RANDOM3,RANDOM4,RANDOM7,RANDOM8	4	28	0.142857
5	RANDOM1,RANDOM3,RANDOM4,RANDOM7,RANDOM10	4	28	0.142857
5	RANDOM2,RANDOM3,RANDOM4,RANDOM8,RANDOM9	4	28	0.142857
5	RANDOM3,RANDOM4,RANDOM5,RANDOM7,RANDOM10	4	28	0.142857
4	RANDOM3,RANDOM4,RANDOM6,RANDOM8	4	29	0.137931
5	RANDOM1,RANDOM3,RANDOM4,RANDOM5,RANDOM9	4	29	0.137931
5	RANDOM1,RANDOM3,RANDOM4,RANDOM8,RANDOM9	4	29	0.137931
5	RANDOM2,RANDOM3,RANDOM4,RANDOM5,RANDOM7	4	29	0.137931
5	RANDOM2,RANDOM3,RANDOM4,RANDOM5,RANDOM9	4	29	0.137931
5	RANDOM2,RANDOM3,RANDOM4,RANDOM7,RANDOM8	4	29	0.137931
5	RANDOM3,RANDOM4,RANDOM5,RANDOM7,RANDOM9	4	29	0.137931
5	RANDOM3,RANDOM4,RANDOM5,RANDOM9,RANDOM10	4	29	0.137931
6	RANDOM1,RANDOM3,RANDOM4,RANDOM7,RANDOM8,RANDOM9	4	29	0.137931
6	RANDOM2,RANDOM3,RANDOM4,RANDOM5,RANDOM8,RANDOM9	4	29	0.137931
5	RANDOM1,RANDOM3,RANDOM4,RANDOM9,RANDOM10	4	30	0.133333
5	RANDOM2,RANDOM3,RANDOM4,RANDOM7,RANDOM10	4	30	0.133333
5	RANDOM3,RANDOM4,RANDOM7,RANDOM9,RANDOM10	4	30	0.133333
6	RANDOM1,RANDOM3,RANDOM4,RANDOM7,RANDOM8,RANDOM10	4	30	0.133333
6	RANDOM1,RANDOM3,RANDOM4,RANDOM7,RANDOM9,RANDOM10	4	30	0.133333
6	RANDOM2,RANDOM3,RANDOM4,RANDOM5,RANDOM7,RANDOM8	4	30	0.133333
6	RANDOM2,RANDOM3,RANDOM4,RANDOM5,RANDOM7,RANDOM10	4	30	0.133333
6	RANDOM3,RANDOM4,RANDOM5,RANDOM7,RANDOM8,RANDOM9	4	30	0.133333
6	RANDOM3,RANDOM4,RANDOM5,RANDOM7,RANDOM8,RANDOM10	4	30	0.133333
6	RANDOM3,RANDOM4,RANDOM5,RANDOM8,RANDOM9,RANDOM10	4	30	0.133333
5	RANDOM2,RANDOM3,RANDOM4,RANDOM9,RANDOM10	4	31	0.129032
5	RANDOM3,RANDOM4,RANDOM6,RANDOM7,RANDOM8	4	31	0.129032
6	RANDOM1,RANDOM3,RANDOM4,RANDOM8,RANDOM9,RANDOM10	4	31	0.129032
6	RANDOM2,RANDOM3,RANDOM4,RANDOM5,RANDOM9,RANDOM10	4	31	0.129032
6	RANDOM2,RANDOM3,RANDOM4,RANDOM7,RANDOM8,RANDOM10	4	31	0.129032
6	RANDOM2,RANDOM3,RANDOM4,RANDOM8,RANDOM9,RANDOM10	4	31	0.129032
6	RANDOM3,RANDOM4,RANDOM7,RANDOM8,RANDOM9,RANDOM10	4	31	0.129032
7	RANDOM1,RANDOM3,RANDOM4,RANDOM7,RANDOM8,RANDOM9,RANDOM10	4	31	0.129032
7	RANDOM2,RANDOM3,RANDOM4,RANDOM5,RANDOM7,RANDOM8,RANDOM10	4	31	0.129032
7	RANDOM2,RANDOM3,RANDOM4,RANDOM5,RANDOM8,RANDOM9,RANDOM10	4	31	0.129032
4	RANDOM1,RANDOM2,RANDOM3,RANDOM4	3	24	0.125
5	RANDOM1,RANDOM3,RANDOM4,RANDOM5,RANDOM10	3	25	0.12
4	RANDOM1,RANDOM3,RANDOM4,RANDOM6	3	26	0.115385
5	RANDOM1,RANDOM2,RANDOM3,RANDOM4,RANDOM5	3	26	0.115385
5	RANDOM1,RANDOM2,RANDOM3,RANDOM4,RANDOM8	3	26	0.115385
5	RANDOM1,RANDOM3,RANDOM4,RANDOM5,RANDOM8	3	26	0.115385
4	RANDOM2,RANDOM3,RANDOM4,RANDOM6	3	27	0.111111
5	RANDOM1,RANDOM2,RANDOM3,RANDOM4,RANDOM6	3	27	0.111111
5	RANDOM1,RANDOM2,RANDOM3,RANDOM4,RANDOM7	3	27	0.111111
5	RANDOM1,RANDOM2,RANDOM3,RANDOM4,RANDOM10	3	27	0.111111
5	RANDOM1,RANDOM3,RANDOM4,RANDOM5,RANDOM7	3	27	0.111111
6	RANDOM1,RANDOM2,RANDOM3,RANDOM4,RANDOM5,RANDOM8	3	27	0.111111
6	RANDOM1,RANDOM2,RANDOM3,RANDOM4,RANDOM5,RANDOM10	3	27	0.111111
6	RANDOM1,RANDOM3,RANDOM4,RANDOM5,RANDOM8,RANDOM10	3	27	0.111111
4	RANDOM3,RANDOM4,RANDOM5,RANDOM6	3	28	0.107143
4	RANDOM3,RANDOM4,RANDOM6,RANDOM10	3	28	0.107143
5	RANDOM1,RANDOM3,RANDOM4,RANDOM5,RANDOM6	3	28	0.107143
5	RANDOM1,RANDOM3,RANDOM4,RANDOM6,RANDOM7	3	28	0.107143
5	RANDOM1,RANDOM3,RANDOM4,RANDOM6,RANDOM10	3	28	0.107143
5	RANDOM3,RANDOM4,RANDOM5,RANDOM6,RANDOM10	3	28	0.107143
6	RANDOM1,RANDOM2,RANDOM3,RANDOM4,RANDOM8,RANDOM10	3	28	0.107143
6	RANDOM1,RANDOM3,RANDOM4,RANDOM5,RANDOM6,RANDOM10	3	28	0.107143
6	RANDOM1,RANDOM3,RANDOM4,RANDOM5,RANDOM7,RANDOM10	3	28	0.107143
7	RANDOM1,RANDOM2,RANDOM3,RANDOM4,RANDOM5,RANDOM8,RANDOM10	3	28	0.107143
5	RANDOM1,RANDOM2,RANDOM3,RANDOM4,RANDOM9	3	29	0.103448
5	RANDOM1,RANDOM3,RANDOM4,RANDOM6,RANDOM8	3	29	0.103448
5	RANDOM2,RANDOM3,RANDOM4,RANDOM5,RANDOM6	3	29	0.103448
5	RANDOM2,RANDOM3,RANDOM4,RANDOM6,RANDOM7	3	29	0.103448
5	RANDOM2,RANDOM3,RANDOM4,RANDOM6,RANDOM8	3	29	0.103448
5	RANDOM2,RANDOM3,RANDOM4,RANDOM6,RANDOM10	3	29	0.103448
5	RANDOM2,RANDOM3,RANDOM4,RANDOM7,RANDOM9	3	29	0.103448
6	RANDOM1,RANDOM2,RANDOM3,RANDOM4,RANDOM5,RANDOM6	3	29	0.103448
6	RANDOM1,RANDOM2,RANDOM3,RANDOM4,RANDOM5,RANDOM7	3	29	0.103448
6	RANDOM1,RANDOM2,RANDOM3,RANDOM4,RANDOM6,RANDOM7	3	29	0.103448
6	RANDOM1,RANDOM2,RANDOM3,RANDOM4,RANDOM6,RANDOM8	3	29	0.103448
6	RANDOM1,RANDOM2,RANDOM3,RANDOM4,RANDOM6,RANDOM10	3	29	0.103448
6	RANDOM1,RANDOM2,RANDOM3,RANDOM4,RANDOM7,RANDOM8	3	29	0.103448
6	RANDOM1,RANDOM2,RANDOM3,RANDOM4,RANDOM7,RANDOM9	3	29	0.103448
6	RANDOM1,RANDOM3,RANDOM4,RANDOM5,RANDOM7,RANDOM8	3	29	0.103448
6	RANDOM1,RANDOM3,RANDOM4,RANDOM5,RANDOM7,RANDOM9	3	29	0.103448
6	RANDOM2,RANDOM3,RANDOM4,RANDOM5,RANDOM6,RANDOM10	3	29	0.103448
7	RANDOM1,RANDOM2,RANDOM3,RANDOM4,RANDOM5,RANDOM6,RANDOM10	3	29	0.103448
4	RANDOM3,RANDOM4,RANDOM6,RANDOM9	3	30	0.1
5	RANDOM1,RANDOM3,RANDOM4,RANDOM6,RANDOM9	3	30	0.1
5	RANDOM3,RANDOM4,RANDOM5,RANDOM6,RANDOM7	3	30	0.1
5	RANDOM3,RANDOM4,RANDOM5,RANDOM6,RANDOM8	3	30	0.1
5	RANDOM3,RANDOM4,RANDOM6,RANDOM7,RANDOM9	3	30	0.1
5	RANDOM3,RANDOM4,RANDOM6,RANDOM7,RANDOM10	3	30	0.1
5	RANDOM3,RANDOM4,RANDOM6,RANDOM8,RANDOM10	3	30	0.1
6	RANDOM1,RANDOM2,RANDOM3,RANDOM4,RANDOM7,RANDOM10	3	30	0.1
6	RANDOM1,RANDOM2,RANDOM3,RANDOM4,RANDOM8,RANDOM9	3	30	0.1
6	RANDOM1,RANDOM3,RANDOM4,RANDOM5,RANDOM6,RANDOM7	3	30	0.1
6	RANDOM1,RANDOM3,RANDOM4,RANDOM5,RANDOM6,RANDOM8	3	30	0.1
6	RANDOM1,RANDOM3,RANDOM4,RANDOM5,RANDOM8,RANDOM9	3	30	0.1
6	RANDOM1,RANDOM3,RANDOM4,RANDOM5,RANDOM9,RANDOM10	3	30	0.1
6	RANDOM1,RANDOM3,RANDOM4,RANDOM6,RANDOM7,RANDOM9	3	30	0.1
6	RANDOM1,RANDOM3,RANDOM4,RANDOM6,RANDOM7,RANDOM10	3	30	0.1
6	RANDOM1,RANDOM3,RANDOM4,RANDOM6,RANDOM8,RANDOM10	3	30	0.1
6	RANDOM2,RANDOM3,RANDOM4,RANDOM5,RANDOM6,RANDOM8	3	30	0.1
6	RANDOM2,RANDOM3,RANDOM4,RANDOM6,RANDOM8,RANDOM10	3	30	0.1
6	RANDOM2,RANDOM3,RANDOM4,RANDOM7,RANDOM8,RANDOM9	3	30	0.1
6	RANDOM3,RANDOM4,RANDOM5,RANDOM6,RANDOM7,RANDOM10	3	30	0.1
6	RANDOM3,RANDOM4,RANDOM5,RANDOM6,RANDOM8,RANDOM10	3	30	0.1
6	RANDOM3,RANDOM4,RANDOM5,RANDOM7,RANDOM9,RANDOM10	3	30	0.1
7	RANDOM1,RANDOM2,RANDOM3,RANDOM4,RANDOM5,RANDOM6,RANDOM8	3	30	0.1
7	RANDOM1,RANDOM2,RANDOM3,RANDOM4,RANDOM5,RANDOM7,RANDOM8	3	30	0.1
7	RANDOM1,RANDOM2,RANDOM3,RANDOM4,RANDOM5,RANDOM7,RANDOM10	3	30	0.1
7	RANDOM1,RANDOM2,RANDOM3,RANDOM4,RANDOM6,RANDOM8,RANDOM10	3	30	0.1
7	RANDOM1,RANDOM2,RANDOM3,RANDOM4,RANDOM7,RANDOM8,RANDOM9	3	30	0.1
7	RANDOM1,RANDOM3,RANDOM4,RANDOM5,RANDOM6,RANDOM7,RANDOM10	3	30	0.1
7	RANDOM1,RANDOM3,RANDOM4,RANDOM5,RANDOM6,RANDOM8,RANDOM10	3	30	0.1
7	RANDOM1,RANDOM3,RANDOM4,RANDOM5,RANDOM7,RANDOM8,RANDOM9	3	30	0.1
7	RANDOM1,RANDOM3,RANDOM4,RANDOM5,RANDOM7,RANDOM8,RANDOM10	3	30	0.1
7	RANDOM1,RANDOM3,RANDOM4,RANDOM5,RANDOM7,RANDOM9,RANDOM10	3	30	0.1
7	RANDOM2,RANDOM3,RANDOM4,RANDOM5,RANDOM6,RANDOM8,RANDOM10	3	30	0.1
8	RANDOM1,RANDOM2,RANDOM3,RANDOM4,RANDOM5,RANDOM6,RANDOM8,RANDOM10	3	30	0.1
5	RANDOM2,RANDOM3,RANDOM4,RANDOM6,RANDOM9	3	31	0.0967742
6	RANDOM1,RANDOM2,RANDOM3,RANDOM4,RANDOM5,RANDOM9	3	31	0.0967742
6	RANDOM1,RANDOM2,RANDOM3,RANDOM4,RANDOM6,RANDOM9	3	31	0.0967742
6	RANDOM1,RANDOM3,RANDOM4,RANDOM6,RANDOM7,RANDOM8	3	31	0.0967742
6	RANDOM2,RANDOM3,RANDOM4,RANDOM5,RANDOM6,RANDOM7	3	31	0.0967742
6	RANDOM2,RANDOM3,RANDOM4,RANDOM5,RANDOM7,RANDOM9	3	31	0.0967742
6	RANDOM2,RANDOM3,RANDOM4,RANDOM6,RANDOM7,RANDOM8	3	31	0.0967742
6	RANDOM2,RANDOM3,RANDOM4,RANDOM6,RANDOM7,RANDOM9	3	31	0.0967742
6	RANDOM2,RANDOM3,RANDOM4,RANDOM6,RANDOM7,RANDOM10	3	31	0.0967742
7	RANDOM1,RANDOM2,RANDOM3,RANDOM4,RANDOM5,RANDOM6,RANDOM7	3	31	0.0967742
7	RANDOM1,RANDOM2,RANDOM3,RANDOM4,RANDOM5,RANDOM7,RANDOM9	3	31	0.0967742
7	RANDOM1,RANDOM2,RANDOM3,RANDOM4,RANDOM5,RANDOM8,RANDOM9	3	31	0.0967742
7	RANDOM1,RANDOM2,RANDOM3,RANDOM4,RANDOM6,RANDOM7,RANDOM8	3	31	0.0967742
7	RANDOM1,RANDOM2,RANDOM3,RANDOM4,RANDOM6,RANDOM7,RANDOM9	3	31	0.0967742
7	RANDOM1,RANDOM2,RANDOM3,RANDOM4,RANDOM6,RANDOM7,RANDOM10	3	31	0.0967742
7	RANDOM1,RANDOM2,RANDOM3,RANDOM4,RANDOM7,RANDOM8,RANDOM10	3	31	0.0967742
7	RANDOM1,RANDOM3,RANDOM4,RANDOM5,RANDOM8,RANDOM9,RANDOM10	3	31	0.0967742
7	RANDOM2,RANDOM3,RANDOM4,RANDOM5,RANDOM6,RANDOM7,RANDOM10	3	31	0.0967742
7	RANDOM2,RANDOM3,RANDOM4,RANDOM5,RANDOM7,RANDOM8,RANDOM9	3	31	0.0967742
7	RANDOM3,RANDOM4,RANDOM5,RANDOM7,RANDOM8,RANDOM9,RANDOM10	3	31	0.0967742
8	RANDOM1,RANDOM2,RANDOM3,RANDOM4,RANDOM5,RANDOM6,RANDOM7,RANDOM10	3	31	0.0967742
8	RANDOM1,RANDOM2,RANDOM3,RANDOM4,RANDOM5,RANDOM7,RANDOM8,RANDOM9	3	31	0.0967742
8	RANDOM1,RANDOM2,RANDOM3,RANDOM4,RANDOM5,RANDOM7,RANDOM8,RANDOM10	3	31	0.0967742
8	RANDOM1,RANDOM3,RANDOM4,RANDOM5,RANDOM7,RANDOM8,RANDOM9,RANDOM10	3	31	0.0967742
5	RANDOM3,RANDOM4,RANDOM5,RANDOM6,RANDOM9	3	32	0.09375
5	RANDOM3,RANDOM4,RANDOM6,RANDOM8,RANDOM9	3	32	0.09375
5	RANDOM3,RANDOM4,RANDOM6,RANDOM9,RANDOM10	3	32	0.09375
6	RANDOM1,RANDOM2,RANDOM3,RANDOM4,RANDOM9,RANDOM10	3	32	0.09375
6	RANDOM1,RANDOM3,RANDOM4,RANDOM5,RANDOM6,RANDOM9	3	32	0.09375
6	RANDOM1,RANDOM3,RANDOM4,RANDOM6,RANDOM8,RANDOM9	3	32	0.09375
6	RANDOM1,RANDOM3,RANDOM4,RANDOM6,RANDOM9,RANDOM10	3	32	0.09375
6	RANDOM2,RANDOM3,RANDOM4,RANDOM6,RANDOM8,RANDOM9	3	32	0.09375
6	RANDOM2,RANDOM3,RANDOM4,RANDOM7,RANDOM9,RANDOM10	3	32	0.09375
6	RANDOM3,RANDOM4,RANDOM5,RANDOM6,RANDOM7,RANDOM8	3	32	0.09375
6	RANDOM3,RANDOM4,RANDOM5,RANDOM6,RANDOM7,RANDOM9	3	32	0.09375
6	RANDOM3,RANDOM4,RANDOM5,RANDOM6,RANDOM9,RANDOM10	3	32	0.09375
6	RANDOM3,RANDOM4,RANDOM6,RANDOM7,RANDOM8,RANDOM9	3	32	0.09375
6	RANDOM3,RANDOM4,RANDOM6,RANDOM7,RANDOM8,RANDOM10	3	32	0.09375
6	RANDOM3,RANDOM4,RANDOM6,RANDOM7,RANDOM9,RANDOM10	3	32	0.09375
7	RANDOM1,RANDOM2,RANDOM3,RANDOM4,RANDOM5,RANDOM9,RANDOM10	3	32	0.09375
7	RANDOM1,RANDOM2,RANDOM3,RANDOM4,RANDOM6,RANDOM8,RANDOM9	3	32	0.09375
7	RANDOM1,RANDOM2,RANDOM3,RANDOM4,RANDOM7,RANDOM9,RANDOM10	3	32	0.09375
7	RANDOM1,RANDOM2,RANDOM3,RANDOM4,RANDOM8,RANDOM9,RANDOM10	3	32	0.09375
7	RANDOM1,RANDOM3,RANDOM4,RANDOM5,RANDOM6,RANDOM7,RANDOM8	3	32	0.09375
7	RANDOM1,RANDOM3,RANDOM4,RANDOM5,RANDOM6,RANDOM7,RANDOM9	3	32	0.09375
7	RANDOM1,RANDOM3,RANDOM4,RANDOM5,RANDOM6,RANDOM9,RANDOM10	3	32	0.09375
7	RANDOM1,RANDOM3,RANDOM4,RANDOM6,RANDOM7,RANDOM8,RANDOM9	3	32	0.09375
7	RANDOM1,RANDOM3,RANDOM4,RANDOM6,RANDOM7,RANDOM8,RANDOM10	3	32	0.09375
7	RANDOM1,RANDOM3,RANDOM4,RANDOM6,RANDOM7,RANDOM9,RANDOM10	3	32	0.09375
7	RANDOM2,RANDOM3,RANDOM4,RANDOM5,RANDOM6,RANDOM7,RANDOM8	3	32	0.09375
7	RANDOM2,RANDOM3,RANDOM4,RANDOM5,RANDOM7,RANDOM9,RANDOM10	3	32	0.09375
7	RANDOM2,RANDOM3,RANDOM4,RANDOM6,RANDOM7,RANDOM8,RANDOM9	3	32	0.09375
7	RANDOM2,RANDOM3,RANDOM4,RANDOM6,RANDOM7,RANDOM8,RANDOM10	3	32	0.09375
7	RANDOM2,RANDOM3,RANDOM4,RANDOM7,RANDOM8,RANDOM9,RANDOM10	3	32	0.09375
7	RANDOM3,RANDOM4,RANDOM5,RANDOM6,RANDOM7,RANDOM8,RANDOM10	3	32	0.09375
7	RANDOM3,RANDOM4,RANDOM5,RANDOM6,RANDOM7,RANDOM9,RANDOM10	3	32	0.09375
8	RANDOM1,RANDOM2,RANDOM3,RANDOM4,RANDOM5,RANDOM6,RANDOM7,RANDOM8	3	32	0.09375
8	RANDOM1,RANDOM2,RANDOM3,RANDOM4,RANDOM5,RANDOM7,RANDOM9,RANDOM10	3	32	0.09375
8	RANDOM1,RANDOM2,RANDOM3,RANDOM4,RANDOM5,RANDOM8,RANDOM9,RANDOM10	3	32	0.09375
8	RANDOM1,RANDOM2,RANDOM3,RANDOM4,RANDOM6,RANDOM7,RANDOM8,RANDOM9	3	32	0.09375
8	RANDOM1,RANDOM2,RANDOM3,RANDOM4,RANDOM6,RANDOM7,RANDOM8,RANDOM10	3	32	0.09375
8	RANDOM1,RANDOM2,RANDOM3,RANDOM4,RANDOM7,RANDOM8,RANDOM9,RANDOM10	3	32	0.09375
8	RANDOM1,RANDOM3,RANDOM4,RANDOM5,RANDOM6,RANDOM7,RANDOM8,RANDOM10	3	32	0.09375
8	RANDOM1,RANDOM3,RANDOM4,RANDOM5,RANDOM6,RANDOM7,RANDOM9,RANDOM10	3	32	0.09375
8	RANDOM2,RANDOM3,RANDOM4,RANDOM5,RANDOM6,RANDOM7,RANDOM8,RANDOM10	3	32	0.09375
8	RANDOM2,RANDOM3,RANDOM4,RANDOM5,RANDOM7,RANDOM8,RANDOM9,RANDOM10	3	32	0.09375
9	RANDOM1,RANDOM2,RANDOM3,RANDOM4,RANDOM5,RANDOM6,RANDOM7,RANDOM8,RANDOM10	3	32	0.09375
9	RANDOM1,RANDOM2,RANDOM3,RANDOM4,RANDOM5,RANDOM7,RANDOM8,RANDOM9,RANDOM10	3	32	0.09375
6	RANDOM2,RANDOM3,RANDOM4,RANDOM5,RANDOM6,RANDOM9	3	33	0.0909091
6	RANDOM2,RANDOM3,RANDOM4,RANDOM6,RANDOM9,RANDOM10	3	33	0.0909091
6	RANDOM3,RANDOM4,RANDOM5,RANDOM6,RANDOM8,RANDOM9	3	33	0.0909091
6	RANDOM3,RANDOM4,RANDOM6,RANDOM8,RANDOM9,RANDOM10	3	33	0.0909091
7	RANDOM1,RANDOM2,RANDOM3,RANDOM4,RANDOM5,RANDOM6,RANDOM9	3	33	0.0909091
7	RANDOM1,RANDOM2,RANDOM3,RANDOM4,RANDOM6,RANDOM9,RANDOM10	3	33	0.0909091
7	RANDOM1,RANDOM3,RANDOM4,RANDOM5,RANDOM6,RANDOM8,RANDOM9	3	33	0.0909091
7	RANDOM1,RANDOM3,RANDOM4,RANDOM6,RANDOM8,RANDOM9,RANDOM10	3	33	0.0909091
7	RANDOM2,RANDOM3,RANDOM4,RANDOM5,RANDOM6,RANDOM7,RANDOM9	3	33	0.0909091
7	RANDOM2,RANDOM3,RANDOM4,RANDOM5,RANDOM6,RANDOM8,RANDOM9	3	33	0.0909091
7	RANDOM2,RANDOM3,RANDOM4,RANDOM5,RANDOM6,RANDOM9,RANDOM10	3	33	0.0909091
7	RANDOM2,RANDOM3,RANDOM4,RANDOM6,RANDOM7,RANDOM9,RANDOM10	3	33	0.0909091
7	RANDOM2,RANDOM3,RANDOM4,RANDOM6,RANDOM8,RANDOM9,RANDOM10	3	33	0.0909091
7	RANDOM3,RANDOM4,RANDOM5,RANDOM6,RANDOM7,RANDOM8,RANDOM9	3	33	0.0909091
7	RANDOM3,RANDOM4,RANDOM5,RANDOM6,RANDOM8,RANDOM9,RANDOM10	3	33	0.0909091
7	RANDOM3,RANDOM4,RANDOM6,RANDOM7,RANDOM8,RANDOM9,RANDOM10	3	33	0.0909091
8	RANDOM1,RANDOM2,RANDOM3,RANDOM4,RANDOM5,RANDOM6,RANDOM7,RANDOM9	3	33	0.0909091
8	RANDOM1,RANDOM2,RANDOM3,RANDOM4,RANDOM5,RANDOM6,RANDOM8,RANDOM9	3	33	0.0909091
8	RANDOM1,RANDOM2,RANDOM3,RANDOM4,RANDOM5,RANDOM6,RANDOM9,RANDOM10	3	33	0.0909091
8	RANDOM1,RANDOM2,RANDOM3,RANDOM4,RANDOM6,RANDOM7,RANDOM9,RANDOM10	3	33	0.0909091
8	RANDOM1,RANDOM2,RANDOM3,RANDOM4,RANDOM6,RANDOM8,RANDOM9,RANDOM10	3	33	0.0909091
8	RANDOM1,RANDOM3,RANDOM4,RANDOM5,RANDOM6,RANDOM7,RANDOM8,RANDOM9	3	33	0.0909091
8	RANDOM1,RANDOM3,RANDOM4,RANDOM5,RANDOM6,RANDOM8,RANDOM9,RANDOM10	3	33	0.0909091
8	RANDOM1,RANDOM3,RANDOM4,RANDOM6,RANDOM7,RANDOM8,RANDOM9,RANDOM10	3	33	0.0909091
8	RANDOM2,RANDOM3,RANDOM4,RANDOM5,RANDOM6,RANDOM7,RANDOM8,RANDOM9	3	33	0.0909091
8	RANDOM2,RANDOM3,RANDOM4,RANDOM5,RANDOM6,RANDOM7,RANDOM9,RANDOM10	3	33	0.0909091
8	RANDOM2,RANDOM3,RANDOM4,RANDOM5,RANDOM6,RANDOM8,RANDOM9,RANDOM10	3	33	0.0909091
8	RANDOM2,RANDOM3,RANDOM4,RANDOM6,RANDOM7,RANDOM8,RANDOM9,RANDOM10	3	33	0.0909091
8	RANDOM3,RANDOM4,RANDOM5,RANDOM6,RANDOM7,RANDOM8,RANDOM9,RANDOM10	3	33	0.0909091
9	RANDOM1,RANDOM2,RANDOM3,RANDOM4,RANDOM5,RANDOM6,RANDOM7,RANDOM8,RANDOM9	3	33	0.0909091
9	RANDOM1,RANDOM2,RANDOM3,RANDOM4,RANDOM5,RANDOM6,RANDOM7,RANDOM9,RANDOM10	3	33	0.0909091
9	RANDOM1,RANDOM2,RANDOM3,RANDOM4,RANDOM5,RANDOM6,RANDOM8,RANDOM9,RANDOM10	3	33	0.0909091
9	RANDOM1,RANDOM2,RANDOM3,RANDOM4,RANDOM6,RANDOM7,RANDOM8,RANDOM9,RANDOM10	3	33	0.0909091
9	RANDOM1,RANDOM3,RANDOM4,RANDOM5,RANDOM6,RANDOM7,RANDOM8,RANDOM9,RANDOM10	3	33	0.0909091
9	RANDOM2,RANDOM3,RANDOM4,RANDOM5,RANDOM6,RANDOM7,RANDOM8,RANDOM9,RANDOM10	3	33	0.0909091
10	RANDOM1,RANDOM2,RANDOM3,RANDOM4,RANDOM5,RANDOM6,RANDOM7,RANDOM8,RANDOM9,RANDOM10	3	33	0.0909091

## Sheet: Table H in S2
Table H in S2: The number of overlapping genetic loci (within ±250kb) across all possible combinations of 10 replicates of AE-based phenotypes from facial shape GWASs.
10 replicates of AE, denoted as AE1, AE2, … and AE10
Degree	Combination	OverlapLociCount	UnionLociCount	OverlapOverUnion
2	AE3,AE5	5	9	0.555556
2	AE3,AE9	5	9	0.555556
2	AE3,AE10	6	11	0.545455
2	AE6,AE8	5	11	0.454545
2	AE2,AE4	5	12	0.416667
2	AE9,AE10	5	12	0.416667
2	AE5,AE9	4	10	0.4
2	AE7,AE10	6	15	0.4
2	AE1,AE7	5	13	0.384615
2	AE3,AE7	5	13	0.384615
2	AE1,AE8	4	11	0.363636
2	AE2,AE3	4	11	0.363636
2	AE2,AE9	4	11	0.363636
2	AE3,AE6	4	11	0.363636
2	AE3,AE8	4	11	0.363636
2	AE5,AE6	4	11	0.363636
2	AE5,AE8	4	11	0.363636
2	AE8,AE9	4	11	0.363636
2	AE2,AE8	4	12	0.333333
2	AE3,AE4	4	12	0.333333
2	AE4,AE9	4	12	0.333333
2	AE1,AE10	4	13	0.307692
2	AE4,AE8	4	13	0.307692
2	AE5,AE10	4	13	0.307692
3	AE3,AE9,AE10	4	13	0.307692
2	AE2,AE10	4	14	0.285714
2	AE6,AE10	4	14	0.285714
2	AE7,AE9	4	14	0.285714
2	AE8,AE10	4	14	0.285714
3	AE5,AE8,AE9	4	14	0.285714
2	AE1,AE3	3	11	0.272727
2	AE1,AE5	3	11	0.272727
2	AE1,AE9	3	11	0.272727
3	AE3,AE5,AE9	3	11	0.272727
2	AE4,AE10	4	15	0.266667
3	AE5,AE9,AE10	4	15	0.266667
2	AE1,AE2	3	12	0.25
2	AE2,AE5	3	12	0.25
2	AE6,AE9	3	12	0.25
3	AE2,AE4,AE8	4	16	0.25
3	AE2,AE9,AE10	4	16	0.25
3	AE8,AE9,AE10	4	16	0.25
3	AE5,AE8,AE10	4	17	0.235294
2	AE1,AE4	3	13	0.230769
2	AE2,AE6	3	13	0.230769
2	AE4,AE5	3	13	0.230769
3	AE2,AE3,AE9	3	13	0.230769
3	AE3,AE5,AE6	3	13	0.230769
3	AE3,AE5,AE8	3	13	0.230769
3	AE3,AE5,AE10	3	13	0.230769
3	AE3,AE8,AE9	3	13	0.230769
3	AE5,AE6,AE8	3	13	0.230769
3	AE1,AE5,AE8	3	14	0.214286
3	AE1,AE5,AE9	3	14	0.214286
3	AE1,AE8,AE9	3	14	0.214286
3	AE2,AE5,AE9	3	14	0.214286
3	AE2,AE8,AE9	3	14	0.214286
3	AE5,AE6,AE9	3	14	0.214286
3	AE6,AE8,AE9	3	14	0.214286
4	AE5,AE8,AE9,AE10	4	19	0.210526
2	AE5,AE7	3	15	0.2
3	AE1,AE2,AE8	3	15	0.2
3	AE1,AE9,AE10	3	15	0.2
3	AE2,AE3,AE10	3	15	0.2
3	AE2,AE4,AE9	3	15	0.2
3	AE2,AE5,AE8	3	15	0.2
3	AE2,AE6,AE8	3	15	0.2
3	AE3,AE7,AE9	3	15	0.2
3	AE3,AE7,AE10	3	15	0.2
3	AE3,AE8,AE10	3	15	0.2
3	AE4,AE5,AE9	3	15	0.2
3	AE4,AE8,AE9	3	15	0.2
4	AE3,AE5,AE8,AE9	3	15	0.2
4	AE3,AE5,AE9,AE10	3	15	0.2
2	AE2,AE7	3	16	0.1875
2	AE6,AE7	3	16	0.1875
2	AE7,AE8	3	16	0.1875
3	AE1,AE2,AE4	3	16	0.1875
3	AE1,AE4,AE8	3	16	0.1875
3	AE1,AE5,AE10	3	16	0.1875
3	AE1,AE8,AE10	3	16	0.1875
3	AE2,AE4,AE5	3	16	0.1875
3	AE2,AE5,AE6	3	16	0.1875
3	AE2,AE6,AE9	3	16	0.1875
3	AE3,AE4,AE10	3	16	0.1875
3	AE3,AE5,AE7	3	16	0.1875
3	AE4,AE5,AE8	3	16	0.1875
3	AE4,AE9,AE10	3	16	0.1875
3	AE5,AE6,AE10	3	16	0.1875
3	AE6,AE8,AE10	3	16	0.1875
3	AE6,AE9,AE10	3	16	0.1875
4	AE5,AE6,AE8,AE9	3	16	0.1875
3	AE2,AE4,AE10	3	17	0.176471
3	AE2,AE5,AE10	3	17	0.176471
3	AE2,AE8,AE10	3	17	0.176471
3	AE4,AE6,AE8	3	17	0.176471
3	AE7,AE9,AE10	3	17	0.176471
4	AE1,AE5,AE8,AE9	3	17	0.176471
4	AE2,AE3,AE9,AE10	3	17	0.176471
4	AE2,AE5,AE6,AE8	3	17	0.176471
4	AE2,AE5,AE8,AE9	3	17	0.176471
4	AE2,AE6,AE8,AE9	3	17	0.176471
4	AE3,AE5,AE8,AE10	3	17	0.176471
4	AE3,AE7,AE9,AE10	3	17	0.176471
4	AE3,AE8,AE9,AE10	3	17	0.176471
3	AE2,AE4,AE6	3	18	0.166667
3	AE2,AE6,AE10	3	18	0.166667
3	AE4,AE5,AE6	3	18	0.166667
3	AE4,AE5,AE10	3	18	0.166667
3	AE4,AE6,AE9	3	18	0.166667
3	AE4,AE8,AE10	3	18	0.166667
4	AE1,AE5,AE9,AE10	3	18	0.166667
4	AE1,AE8,AE9,AE10	3	18	0.166667
4	AE2,AE4,AE5,AE9	3	18	0.166667
4	AE2,AE4,AE8,AE9	3	18	0.166667
4	AE2,AE5,AE6,AE9	3	18	0.166667
4	AE4,AE5,AE8,AE9	3	18	0.166667
4	AE5,AE6,AE8,AE10	3	18	0.166667
4	AE5,AE6,AE9,AE10	3	18	0.166667
4	AE6,AE8,AE9,AE10	3	18	0.166667
3	AE4,AE6,AE10	3	19	0.157895
4	AE1,AE2,AE4,AE8	3	19	0.157895
4	AE1,AE5,AE8,AE10	3	19	0.157895
4	AE2,AE4,AE5,AE8	3	19	0.157895
4	AE2,AE4,AE9,AE10	3	19	0.157895
4	AE2,AE5,AE9,AE10	3	19	0.157895
4	AE2,AE6,AE8,AE10	3	19	0.157895
4	AE2,AE8,AE9,AE10	3	19	0.157895
4	AE4,AE5,AE6,AE8	3	19	0.157895
4	AE4,AE5,AE9,AE10	3	19	0.157895
4	AE4,AE6,AE8,AE9	3	19	0.157895
4	AE4,AE8,AE9,AE10	3	19	0.157895
5	AE2,AE5,AE6,AE8,AE9	3	19	0.157895
5	AE3,AE5,AE8,AE9,AE10	3	19	0.157895
2	AE1,AE6	2	13	0.153846
3	AE1,AE3,AE5	2	13	0.153846
3	AE1,AE3,AE9	2	13	0.153846
3	AE2,AE3,AE5	2	13	0.153846
3	AE3,AE4,AE9	2	13	0.153846
3	AE3,AE6,AE8	2	13	0.153846
3	AE3,AE6,AE9	2	13	0.153846
4	AE2,AE4,AE5,AE10	3	20	0.15
4	AE2,AE4,AE6,AE8	3	20	0.15
4	AE2,AE4,AE8,AE10	3	20	0.15
4	AE2,AE5,AE6,AE10	3	20	0.15
4	AE2,AE5,AE8,AE10	3	20	0.15
4	AE2,AE6,AE9,AE10	3	20	0.15
4	AE4,AE5,AE6,AE9	3	20	0.15
4	AE4,AE6,AE8,AE10	3	20	0.15
4	AE4,AE6,AE9,AE10	3	20	0.15
5	AE5,AE6,AE8,AE9,AE10	3	20	0.15
3	AE1,AE2,AE9	2	14	0.142857
3	AE1,AE3,AE8	2	14	0.142857
3	AE1,AE3,AE10	2	14	0.142857
3	AE1,AE6,AE8	2	14	0.142857
3	AE2,AE3,AE4	2	14	0.142857
3	AE2,AE3,AE8	2	14	0.142857
3	AE3,AE4,AE5	2	14	0.142857
3	AE3,AE6,AE10	2	14	0.142857
4	AE2,AE4,AE5,AE6	3	21	0.142857
4	AE2,AE4,AE6,AE9	3	21	0.142857
4	AE2,AE4,AE6,AE10	3	21	0.142857
4	AE4,AE5,AE6,AE10	3	21	0.142857
4	AE4,AE5,AE8,AE10	3	21	0.142857
5	AE1,AE5,AE8,AE9,AE10	3	21	0.142857
5	AE2,AE4,AE5,AE8,AE9	3	21	0.142857
5	AE2,AE5,AE6,AE8,AE10	3	21	0.142857
5	AE2,AE6,AE8,AE9,AE10	3	21	0.142857
5	AE4,AE5,AE6,AE8,AE9	3	21	0.142857
5	AE4,AE6,AE8,AE9,AE10	3	21	0.142857
5	AE2,AE4,AE5,AE6,AE8	3	22	0.136364
5	AE2,AE4,AE5,AE9,AE10	3	22	0.136364
5	AE2,AE4,AE6,AE8,AE9	3	22	0.136364
5	AE2,AE4,AE6,AE8,AE10	3	22	0.136364
5	AE2,AE4,AE8,AE9,AE10	3	22	0.136364
5	AE2,AE5,AE6,AE9,AE10	3	22	0.136364
5	AE2,AE5,AE8,AE9,AE10	3	22	0.136364
5	AE4,AE5,AE6,AE8,AE10	3	22	0.136364
5	AE4,AE5,AE6,AE9,AE10	3	22	0.136364
5	AE4,AE5,AE8,AE9,AE10	3	22	0.136364
2	AE4,AE6	2	15	0.133333
3	AE1,AE2,AE5	2	15	0.133333
3	AE1,AE4,AE9	2	15	0.133333
3	AE1,AE5,AE6	2	15	0.133333
3	AE2,AE3,AE6	2	15	0.133333
3	AE3,AE4,AE8	2	15	0.133333
4	AE1,AE3,AE5,AE9	2	15	0.133333
4	AE2,AE3,AE5,AE9	2	15	0.133333
4	AE3,AE4,AE5,AE9	2	15	0.133333
4	AE3,AE5,AE6,AE8	2	15	0.133333
4	AE3,AE5,AE6,AE9	2	15	0.133333
4	AE3,AE6,AE8,AE9	2	15	0.133333
5	AE2,AE4,AE5,AE6,AE9	3	23	0.130435
5	AE2,AE4,AE5,AE6,AE10	3	23	0.130435
5	AE2,AE4,AE5,AE8,AE10	3	23	0.130435
5	AE2,AE4,AE6,AE9,AE10	3	23	0.130435
6	AE2,AE5,AE6,AE8,AE9,AE10	3	23	0.130435
6	AE4,AE5,AE6,AE8,AE9,AE10	3	23	0.130435
3	AE1,AE2,AE10	2	16	0.125
3	AE1,AE4,AE5	2	16	0.125
3	AE1,AE6,AE9	2	16	0.125
3	AE1,AE7,AE8	2	16	0.125
3	AE1,AE7,AE10	2	16	0.125
3	AE3,AE4,AE6	2	16	0.125
4	AE1,AE3,AE5,AE8	2	16	0.125
4	AE1,AE3,AE5,AE10	2	16	0.125
4	AE1,AE3,AE8,AE9	2	16	0.125
4	AE1,AE3,AE9,AE10	2	16	0.125
4	AE1,AE5,AE6,AE8	2	16	0.125
4	AE2,AE3,AE4,AE5	2	16	0.125
4	AE2,AE3,AE4,AE9	2	16	0.125
4	AE2,AE3,AE5,AE8	2	16	0.125
4	AE2,AE3,AE6,AE8	2	16	0.125
4	AE2,AE3,AE8,AE9	2	16	0.125
4	AE3,AE4,AE8,AE9	2	16	0.125
4	AE3,AE5,AE6,AE10	2	16	0.125
4	AE3,AE6,AE8,AE10	2	16	0.125
4	AE3,AE6,AE9,AE10	2	16	0.125
6	AE2,AE4,AE5,AE6,AE8,AE9	3	24	0.125
6	AE2,AE4,AE5,AE6,AE8,AE10	3	24	0.125
6	AE2,AE4,AE6,AE8,AE9,AE10	3	24	0.125
6	AE2,AE4,AE5,AE6,AE9,AE10	3	25	0.12
6	AE2,AE4,AE5,AE8,AE9,AE10	3	25	0.12
3	AE1,AE2,AE6	2	17	0.117647
3	AE1,AE4,AE10	2	17	0.117647
3	AE1,AE6,AE10	2	17	0.117647
3	AE2,AE3,AE7	2	17	0.117647
3	AE3,AE6,AE7	2	17	0.117647
3	AE3,AE7,AE8	2	17	0.117647
3	AE5,AE7,AE9	2	17	0.117647
4	AE1,AE2,AE5,AE9	2	17	0.117647
4	AE1,AE2,AE8,AE9	2	17	0.117647
4	AE1,AE3,AE8,AE10	2	17	0.117647
4	AE1,AE6,AE8,AE9	2	17	0.117647
4	AE2,AE3,AE4,AE8	2	17	0.117647
4	AE2,AE3,AE5,AE6	2	17	0.117647
4	AE2,AE3,AE5,AE10	2	17	0.117647
4	AE2,AE3,AE6,AE9	2	17	0.117647
4	AE3,AE4,AE5,AE8	2	17	0.117647
4	AE3,AE4,AE6,AE8	2	17	0.117647
4	AE3,AE4,AE6,AE9	2	17	0.117647
4	AE3,AE4,AE9,AE10	2	17	0.117647
5	AE3,AE5,AE6,AE8,AE9	2	17	0.117647
7	AE2,AE4,AE5,AE6,AE8,AE9,AE10	3	26	0.115385
2	AE4,AE7	2	18	0.111111
3	AE2,AE7,AE9	2	18	0.111111
3	AE2,AE7,AE10	2	18	0.111111
3	AE5,AE6,AE7	2	18	0.111111
3	AE5,AE7,AE8	2	18	0.111111
3	AE5,AE7,AE10	2	18	0.111111
3	AE6,AE7,AE10	2	18	0.111111
3	AE7,AE8,AE9	2	18	0.111111
3	AE7,AE8,AE10	2	18	0.111111
4	AE1,AE2,AE4,AE9	2	18	0.111111
4	AE1,AE2,AE5,AE8	2	18	0.111111
4	AE1,AE2,AE6,AE8	2	18	0.111111
4	AE1,AE2,AE9,AE10	2	18	0.111111
4	AE1,AE4,AE5,AE9	2	18	0.111111
4	AE1,AE4,AE8,AE9	2	18	0.111111
4	AE1,AE4,AE9,AE10	2	18	0.111111
4	AE1,AE5,AE6,AE9	2	18	0.111111
4	AE1,AE6,AE8,AE10	2	18	0.111111
4	AE2,AE3,AE4,AE6	2	18	0.111111
4	AE2,AE3,AE4,AE10	2	18	0.111111
4	AE2,AE3,AE6,AE10	2	18	0.111111
4	AE2,AE3,AE7,AE10	2	18	0.111111
4	AE2,AE3,AE8,AE10	2	18	0.111111
4	AE3,AE4,AE5,AE6	2	18	0.111111
4	AE3,AE4,AE5,AE10	2	18	0.111111
4	AE3,AE5,AE7,AE9	2	18	0.111111
4	AE3,AE5,AE7,AE10	2	18	0.111111
4	AE3,AE7,AE8,AE10	2	18	0.111111
5	AE1,AE3,AE5,AE8,AE9	2	18	0.111111
5	AE1,AE3,AE5,AE9,AE10	2	18	0.111111
5	AE2,AE3,AE4,AE5,AE9	2	18	0.111111
5	AE2,AE3,AE5,AE6,AE8	2	18	0.111111
5	AE2,AE3,AE5,AE8,AE9	2	18	0.111111
5	AE2,AE3,AE6,AE8,AE9	2	18	0.111111
5	AE3,AE4,AE5,AE8,AE9	2	18	0.111111
5	AE3,AE4,AE6,AE8,AE9	2	18	0.111111
5	AE3,AE5,AE6,AE8,AE10	2	18	0.111111
5	AE3,AE5,AE6,AE9,AE10	2	18	0.111111
5	AE3,AE6,AE8,AE9,AE10	2	18	0.111111
3	AE1,AE4,AE6	2	19	0.105263
3	AE2,AE7,AE8	2	19	0.105263
4	AE1,AE2,AE4,AE5	2	19	0.105263
4	AE1,AE2,AE4,AE10	2	19	0.105263
4	AE1,AE2,AE5,AE6	2	19	0.105263
4	AE1,AE2,AE5,AE10	2	19	0.105263
4	AE1,AE2,AE6,AE9	2	19	0.105263
4	AE1,AE2,AE8,AE10	2	19	0.105263
4	AE1,AE4,AE5,AE8	2	19	0.105263
4	AE1,AE5,AE6,AE10	2	19	0.105263
4	AE1,AE6,AE9,AE10	2	19	0.105263
4	AE2,AE3,AE7,AE9	2	19	0.105263
4	AE3,AE4,AE6,AE10	2	19	0.105263
4	AE3,AE4,AE8,AE10	2	19	0.105263
4	AE3,AE5,AE6,AE7	2	19	0.105263
4	AE3,AE5,AE7,AE8	2	19	0.105263
4	AE3,AE7,AE8,AE9	2	19	0.105263
5	AE1,AE3,AE5,AE8,AE10	2	19	0.105263
5	AE1,AE3,AE8,AE9,AE10	2	19	0.105263
5	AE1,AE5,AE6,AE8,AE9	2	19	0.105263
5	AE2,AE3,AE4,AE5,AE8	2	19	0.105263
5	AE2,AE3,AE4,AE6,AE8	2	19	0.105263
5	AE2,AE3,AE4,AE8,AE9	2	19	0.105263
5	AE2,AE3,AE5,AE6,AE9	2	19	0.105263
5	AE2,AE3,AE5,AE9,AE10	2	19	0.105263
5	AE2,AE3,AE6,AE8,AE10	2	19	0.105263
5	AE3,AE4,AE5,AE6,AE8	2	19	0.105263
5	AE3,AE4,AE5,AE6,AE9	2	19	0.105263
5	AE3,AE4,AE5,AE9,AE10	2	19	0.105263
3	AE2,AE4,AE7	2	20	0.1
4	AE1,AE2,AE6,AE10	2	20	0.1
4	AE1,AE4,AE5,AE10	2	20	0.1
4	AE1,AE4,AE6,AE8	2	20	0.1
4	AE1,AE4,AE8,AE10	2	20	0.1
4	AE2,AE7,AE9,AE10	2	20	0.1
4	AE5,AE7,AE8,AE9	2	20	0.1
4	AE5,AE7,AE9,AE10	2	20	0.1
4	AE7,AE8,AE9,AE10	2	20	0.1
5	AE1,AE2,AE5,AE6,AE8	2	20	0.1
5	AE1,AE2,AE5,AE8,AE9	2	20	0.1
5	AE1,AE2,AE6,AE8,AE9	2	20	0.1
5	AE1,AE5,AE6,AE8,AE10	2	20	0.1
5	AE1,AE6,AE8,AE9,AE10	2	20	0.1
5	AE2,AE3,AE4,AE5,AE6	2	20	0.1
5	AE2,AE3,AE4,AE5,AE10	2	20	0.1
5	AE2,AE3,AE4,AE6,AE9	2	20	0.1
5	AE2,AE3,AE4,AE9,AE10	2	20	0.1
5	AE2,AE3,AE5,AE6,AE10	2	20	0.1
5	AE2,AE3,AE5,AE8,AE10	2	20	0.1
5	AE2,AE3,AE6,AE9,AE10	2	20	0.1
5	AE2,AE3,AE7,AE9,AE10	2	20	0.1
5	AE2,AE3,AE8,AE9,AE10	2	20	0.1
5	AE3,AE4,AE6,AE8,AE10	2	20	0.1
5	AE3,AE4,AE6,AE9,AE10	2	20	0.1
5	AE3,AE4,AE8,AE9,AE10	2	20	0.1
5	AE3,AE5,AE7,AE9,AE10	2	20	0.1
5	AE3,AE7,AE8,AE9,AE10	2	20	0.1
6	AE2,AE3,AE5,AE6,AE8,AE9	2	20	0.1
6	AE3,AE4,AE5,AE6,AE8,AE9	2	20	0.1
6	AE3,AE5,AE6,AE8,AE9,AE10	2	20	0.1
3	AE4,AE7,AE8	2	21	0.0952381
4	AE1,AE4,AE5,AE6	2	21	0.0952381
4	AE1,AE4,AE6,AE9	2	21	0.0952381
4	AE1,AE4,AE6,AE10	2	21	0.0952381
4	AE5,AE7,AE8,AE10	2	21	0.0952381
5	AE1,AE2,AE4,AE5,AE9	2	21	0.0952381
5	AE1,AE2,AE4,AE8,AE9	2	21	0.0952381
5	AE1,AE2,AE4,AE9,AE10	2	21	0.0952381
5	AE1,AE2,AE5,AE6,AE9	2	21	0.0952381
5	AE1,AE2,AE5,AE9,AE10	2	21	0.0952381
5	AE1,AE2,AE6,AE8,AE10	2	21	0.0952381
5	AE1,AE2,AE8,AE9,AE10	2	21	0.0952381
5	AE1,AE4,AE5,AE8,AE9	2	21	0.0952381
5	AE1,AE4,AE5,AE9,AE10	2	21	0.0952381
5	AE1,AE4,AE8,AE9,AE10	2	21	0.0952381
5	AE1,AE5,AE6,AE9,AE10	2	21	0.0952381
5	AE2,AE3,AE4,AE6,AE10	2	21	0.0952381
5	AE2,AE3,AE4,AE8,AE10	2	21	0.0952381
5	AE3,AE4,AE5,AE6,AE10	2	21	0.0952381
5	AE3,AE4,AE5,AE8,AE10	2	21	0.0952381
5	AE3,AE5,AE7,AE8,AE9	2	21	0.0952381
5	AE3,AE5,AE7,AE8,AE10	2	21	0.0952381
6	AE1,AE3,AE5,AE8,AE9,AE10	2	21	0.0952381
6	AE2,AE3,AE4,AE5,AE6,AE8	2	21	0.0952381
6	AE2,AE3,AE4,AE5,AE8,AE9	2	21	0.0952381
6	AE2,AE3,AE4,AE6,AE8,AE9	2	21	0.0952381
6	AE2,AE3,AE5,AE6,AE8,AE10	2	21	0.0952381
6	AE2,AE3,AE6,AE8,AE9,AE10	2	21	0.0952381
6	AE3,AE4,AE6,AE8,AE9,AE10	2	21	0.0952381
4	AE1,AE2,AE4,AE6	2	22	0.0909091
5	AE1,AE2,AE4,AE5,AE8	2	22	0.0909091
5	AE1,AE2,AE4,AE5,AE10	2	22	0.0909091
5	AE1,AE2,AE4,AE8,AE10	2	22	0.0909091
5	AE1,AE2,AE5,AE6,AE10	2	22	0.0909091
5	AE1,AE2,AE5,AE8,AE10	2	22	0.0909091
5	AE1,AE2,AE6,AE9,AE10	2	22	0.0909091
5	AE1,AE4,AE5,AE6,AE8	2	22	0.0909091
5	AE1,AE4,AE6,AE8,AE9	2	22	0.0909091
5	AE1,AE4,AE6,AE8,AE10	2	22	0.0909091
5	AE1,AE4,AE6,AE9,AE10	2	22	0.0909091
6	AE1,AE2,AE5,AE6,AE8,AE9	2	22	0.0909091
6	AE1,AE5,AE6,AE8,AE9,AE10	2	22	0.0909091
6	AE2,AE3,AE4,AE5,AE6,AE9	2	22	0.0909091
6	AE2,AE3,AE4,AE5,AE9,AE10	2	22	0.0909091
6	AE2,AE3,AE4,AE6,AE8,AE10	2	22	0.0909091
6	AE2,AE3,AE5,AE6,AE9,AE10	2	22	0.0909091
6	AE2,AE3,AE5,AE8,AE9,AE10	2	22	0.0909091
6	AE3,AE4,AE5,AE6,AE8,AE10	2	22	0.0909091
6	AE3,AE4,AE5,AE6,AE9,AE10	2	22	0.0909091
6	AE3,AE4,AE5,AE8,AE9,AE10	2	22	0.0909091
4	AE2,AE4,AE7,AE8	2	23	0.0869565
5	AE1,AE2,AE4,AE6,AE8	2	23	0.0869565
5	AE1,AE2,AE4,AE6,AE10	2	23	0.0869565
5	AE1,AE4,AE5,AE6,AE9	2	23	0.0869565
5	AE1,AE4,AE5,AE6,AE10	2	23	0.0869565
5	AE1,AE4,AE5,AE8,AE10	2	23	0.0869565
5	AE5,AE7,AE8,AE9,AE10	2	23	0.0869565
6	AE1,AE2,AE5,AE6,AE8,AE10	2	23	0.0869565
6	AE1,AE2,AE6,AE8,AE9,AE10	2	23	0.0869565
6	AE1,AE4,AE6,AE8,AE9,AE10	2	23	0.0869565
6	AE2,AE3,AE4,AE5,AE6,AE10	2	23	0.0869565
6	AE2,AE3,AE4,AE5,AE8,AE10	2	23	0.0869565
6	AE2,AE3,AE4,AE6,AE9,AE10	2	23	0.0869565
6	AE2,AE3,AE4,AE8,AE9,AE10	2	23	0.0869565
6	AE3,AE5,AE7,AE8,AE9,AE10	2	23	0.0869565
7	AE2,AE3,AE4,AE5,AE6,AE8,AE9	2	23	0.0869565
7	AE2,AE3,AE5,AE6,AE8,AE9,AE10	2	23	0.0869565
7	AE3,AE4,AE5,AE6,AE8,AE9,AE10	2	23	0.0869565
5	AE1,AE2,AE4,AE5,AE6	2	24	0.0833333
5	AE1,AE2,AE4,AE6,AE9	2	24	0.0833333
6	AE1,AE2,AE4,AE5,AE8,AE9	2	24	0.0833333
6	AE1,AE2,AE4,AE5,AE9,AE10	2	24	0.0833333
6	AE1,AE2,AE4,AE6,AE8,AE10	2	24	0.0833333
6	AE1,AE2,AE4,AE8,AE9,AE10	2	24	0.0833333
6	AE1,AE2,AE5,AE6,AE9,AE10	2	24	0.0833333
6	AE1,AE2,AE5,AE8,AE9,AE10	2	24	0.0833333
6	AE1,AE4,AE5,AE6,AE8,AE9	2	24	0.0833333
6	AE1,AE4,AE5,AE6,AE8,AE10	2	24	0.0833333
6	AE1,AE4,AE5,AE6,AE9,AE10	2	24	0.0833333
6	AE1,AE4,AE5,AE8,AE9,AE10	2	24	0.0833333
7	AE2,AE3,AE4,AE5,AE6,AE8,AE10	2	24	0.0833333
7	AE2,AE3,AE4,AE6,AE8,AE9,AE10	2	24	0.0833333
6	AE1,AE2,AE4,AE5,AE6,AE8	2	25	0.08
6	AE1,AE2,AE4,AE5,AE6,AE10	2	25	0.08
6	AE1,AE2,AE4,AE5,AE8,AE10	2	25	0.08
6	AE1,AE2,AE4,AE6,AE8,AE9	2	25	0.08
6	AE1,AE2,AE4,AE6,AE9,AE10	2	25	0.08
7	AE1,AE2,AE5,AE6,AE8,AE9,AE10	2	25	0.08
7	AE1,AE4,AE5,AE6,AE8,AE9,AE10	2	25	0.08
7	AE2,AE3,AE4,AE5,AE6,AE9,AE10	2	25	0.08
7	AE2,AE3,AE4,AE5,AE8,AE9,AE10	2	25	0.08
6	AE1,AE2,AE4,AE5,AE6,AE9	2	26	0.0769231
7	AE1,AE2,AE4,AE5,AE6,AE8,AE10	2	26	0.0769231
7	AE1,AE2,AE4,AE6,AE8,AE9,AE10	2	26	0.0769231
8	AE2,AE3,AE4,AE5,AE6,AE8,AE9,AE10	2	26	0.0769231
7	AE1,AE2,AE4,AE5,AE6,AE8,AE9	2	27	0.0740741
7	AE1,AE2,AE4,AE5,AE6,AE9,AE10	2	27	0.0740741
7	AE1,AE2,AE4,AE5,AE8,AE9,AE10	2	27	0.0740741
3	AE1,AE2,AE3	1	14	0.0714286
3	AE1,AE3,AE7	1	14	0.0714286
8	AE1,AE2,AE4,AE5,AE6,AE8,AE9,AE10	2	28	0.0714286
3	AE1,AE3,AE4	1	15	0.0666667
3	AE1,AE3,AE6	1	15	0.0666667
3	AE1,AE7,AE9	1	15	0.0666667
3	AE1,AE5,AE7	1	16	0.0625
4	AE1,AE2,AE3,AE5	1	16	0.0625
4	AE1,AE2,AE3,AE9	1	16	0.0625
4	AE1,AE3,AE4,AE9	1	16	0.0625
4	AE1,AE3,AE6,AE8	1	16	0.0625
4	AE1,AE3,AE7,AE9	1	16	0.0625
4	AE1,AE3,AE7,AE10	1	16	0.0625
3	AE1,AE2,AE7	1	17	0.0588235
3	AE6,AE7,AE8	1	17	0.0588235
4	AE1,AE2,AE3,AE4	1	17	0.0588235
4	AE1,AE2,AE3,AE8	1	17	0.0588235
4	AE1,AE2,AE3,AE10	1	17	0.0588235
4	AE1,AE3,AE4,AE5	1	17	0.0588235
4	AE1,AE3,AE5,AE6	1	17	0.0588235
4	AE1,AE3,AE5,AE7	1	17	0.0588235
4	AE1,AE3,AE6,AE9	1	17	0.0588235
4	AE1,AE3,AE6,AE10	1	17	0.0588235
4	AE1,AE3,AE7,AE8	1	17	0.0588235
3	AE1,AE4,AE7	1	18	0.0555556
3	AE2,AE5,AE7	1	18	0.0555556
3	AE3,AE4,AE7	1	18	0.0555556
3	AE6,AE7,AE9	1	18	0.0555556
4	AE1,AE2,AE3,AE6	1	18	0.0555556
4	AE1,AE3,AE4,AE8	1	18	0.0555556
4	AE1,AE3,AE4,AE10	1	18	0.0555556
4	AE1,AE5,AE7,AE9	1	18	0.0555556
4	AE1,AE7,AE8,AE9	1	18	0.0555556
4	AE1,AE7,AE9,AE10	1	18	0.0555556
4	AE3,AE6,AE7,AE8	1	18	0.0555556
4	AE3,AE6,AE7,AE10	1	18	0.0555556
5	AE1,AE2,AE3,AE5,AE9	1	18	0.0555556
5	AE1,AE3,AE4,AE5,AE9	1	18	0.0555556
5	AE1,AE3,AE5,AE6,AE8	1	18	0.0555556
5	AE1,AE3,AE6,AE8,AE9	1	18	0.0555556
5	AE1,AE3,AE6,AE8,AE10	1	18	0.0555556
5	AE1,AE3,AE7,AE9,AE10	1	18	0.0555556
3	AE2,AE6,AE7	1	19	0.0526316
3	AE4,AE7,AE9	1	19	0.0526316
3	AE4,AE7,AE10	1	19	0.0526316
4	AE1,AE3,AE4,AE6	1	19	0.0526316
4	AE1,AE5,AE7,AE8	1	19	0.0526316
4	AE1,AE5,AE7,AE10	1	19	0.0526316
4	AE1,AE7,AE8,AE10	1	19	0.0526316
4	AE2,AE3,AE5,AE7	1	19	0.0526316
4	AE3,AE4,AE7,AE9	1	19	0.0526316
4	AE3,AE4,AE7,AE10	1	19	0.0526316
4	AE3,AE6,AE7,AE9	1	19	0.0526316
4	AE5,AE6,AE7,AE8	1	19	0.0526316
4	AE6,AE7,AE8,AE9	1	19	0.0526316
4	AE6,AE7,AE8,AE10	1	19	0.0526316
5	AE1,AE2,AE3,AE4,AE5	1	19	0.0526316
5	AE1,AE2,AE3,AE4,AE9	1	19	0.0526316
5	AE1,AE2,AE3,AE5,AE8	1	19	0.0526316
5	AE1,AE2,AE3,AE5,AE10	1	19	0.0526316
5	AE1,AE2,AE3,AE6,AE8	1	19	0.0526316
5	AE1,AE2,AE3,AE8,AE9	1	19	0.0526316
5	AE1,AE2,AE3,AE9,AE10	1	19	0.0526316
5	AE1,AE3,AE4,AE8,AE9	1	19	0.0526316
5	AE1,AE3,AE4,AE9,AE10	1	19	0.0526316
5	AE1,AE3,AE5,AE6,AE9	1	19	0.0526316
5	AE1,AE3,AE5,AE6,AE10	1	19	0.0526316
5	AE1,AE3,AE5,AE7,AE9	1	19	0.0526316
5	AE1,AE3,AE5,AE7,AE10	1	19	0.0526316
5	AE1,AE3,AE6,AE9,AE10	1	19	0.0526316
5	AE1,AE3,AE7,AE8,AE9	1	19	0.0526316
5	AE1,AE3,AE7,AE8,AE10	1	19	0.0526316
5	AE3,AE6,AE7,AE8,AE10	1	19	0.0526316
3	AE4,AE5,AE7	1	20	0.05
4	AE1,AE2,AE7,AE8	1	20	0.05
4	AE2,AE3,AE4,AE7	1	20	0.05
4	AE2,AE3,AE6,AE7	1	20	0.05
4	AE2,AE3,AE7,AE8	1	20	0.05
4	AE2,AE5,AE7,AE9	1	20	0.05
4	AE2,AE6,AE7,AE8	1	20	0.05
4	AE3,AE4,AE5,AE7	1	20	0.05
4	AE4,AE7,AE9,AE10	1	20	0.05
4	AE5,AE6,AE7,AE9	1	20	0.05
4	AE6,AE7,AE9,AE10	1	20	0.05
5	AE1,AE2,AE3,AE4,AE8	1	20	0.05
5	AE1,AE2,AE3,AE4,AE10	1	20	0.05
5	AE1,AE2,AE3,AE5,AE6	1	20	0.05
5	AE1,AE2,AE3,AE6,AE9	1	20	0.05
5	AE1,AE2,AE3,AE6,AE10	1	20	0.05
5	AE1,AE2,AE3,AE8,AE10	1	20	0.05
5	AE1,AE3,AE4,AE5,AE8	1	20	0.05
5	AE1,AE3,AE4,AE5,AE10	1	20	0.05
5	AE1,AE3,AE4,AE6,AE8	1	20	0.05
5	AE1,AE3,AE4,AE6,AE9	1	20	0.05
5	AE1,AE3,AE5,AE7,AE8	1	20	0.05
5	AE3,AE4,AE7,AE9,AE10	1	20	0.05
5	AE3,AE5,AE6,AE7,AE8	1	20	0.05
5	AE3,AE6,AE7,AE8,AE9	1	20	0.05
5	AE3,AE6,AE7,AE9,AE10	1	20	0.05
6	AE1,AE3,AE5,AE6,AE8,AE9	1	20	0.05
6	AE1,AE3,AE5,AE6,AE8,AE10	1	20	0.05
6	AE1,AE3,AE6,AE8,AE9,AE10	1	20	0.05
3	AE4,AE6,AE7	1	21	0.047619
4	AE1,AE2,AE4,AE7	1	21	0.047619
4	AE1,AE4,AE7,AE8	1	21	0.047619
4	AE2,AE4,AE7,AE10	1	21	0.047619
4	AE2,AE5,AE6,AE7	1	21	0.047619
4	AE2,AE5,AE7,AE8	1	21	0.047619
4	AE2,AE5,AE7,AE10	1	21	0.047619
4	AE2,AE6,AE7,AE9	1	21	0.047619
4	AE2,AE6,AE7,AE10	1	21	0.047619
4	AE2,AE7,AE8,AE9	1	21	0.047619
4	AE2,AE7,AE8,AE10	1	21	0.047619
4	AE3,AE4,AE6,AE7	1	21	0.047619
4	AE3,AE4,AE7,AE8	1	21	0.047619
4	AE4,AE5,AE7,AE9	1	21	0.047619
4	AE5,AE6,AE7,AE10	1	21	0.047619
5	AE1,AE2,AE3,AE4,AE6	1	21	0.047619
5	AE1,AE3,AE4,AE5,AE6	1	21	0.047619
5	AE1,AE3,AE4,AE6,AE10	1	21	0.047619
5	AE1,AE3,AE4,AE8,AE10	1	21	0.047619
5	AE1,AE5,AE7,AE8,AE9	1	21	0.047619
5	AE1,AE5,AE7,AE9,AE10	1	21	0.047619
5	AE1,AE7,AE8,AE9,AE10	1	21	0.047619
5	AE2,AE3,AE4,AE7,AE10	1	21	0.047619
5	AE2,AE3,AE5,AE7,AE9	1	21	0.047619
5	AE2,AE3,AE5,AE7,AE10	1	21	0.047619
5	AE2,AE3,AE6,AE7,AE8	1	21	0.047619
5	AE2,AE3,AE6,AE7,AE10	1	21	0.047619
5	AE2,AE3,AE7,AE8,AE10	1	21	0.047619
5	AE3,AE4,AE5,AE7,AE9	1	21	0.047619
5	AE3,AE5,AE6,AE7,AE9	1	21	0.047619
5	AE3,AE5,AE6,AE7,AE10	1	21	0.047619
5	AE5,AE6,AE7,AE8,AE9	1	21	0.047619
5	AE6,AE7,AE8,AE9,AE10	1	21	0.047619
6	AE1,AE2,AE3,AE4,AE5,AE9	1	21	0.047619
6	AE1,AE2,AE3,AE5,AE6,AE8	1	21	0.047619
6	AE1,AE2,AE3,AE5,AE8,AE9	1	21	0.047619
6	AE1,AE2,AE3,AE5,AE9,AE10	1	21	0.047619
6	AE1,AE2,AE3,AE6,AE8,AE9	1	21	0.047619
6	AE1,AE2,AE3,AE6,AE8,AE10	1	21	0.047619
6	AE1,AE3,AE4,AE5,AE8,AE9	1	21	0.047619
6	AE1,AE3,AE4,AE5,AE9,AE10	1	21	0.047619
6	AE1,AE3,AE4,AE6,AE8,AE9	1	21	0.047619
6	AE1,AE3,AE5,AE6,AE9,AE10	1	21	0.047619
6	AE1,AE3,AE5,AE7,AE9,AE10	1	21	0.047619
6	AE1,AE3,AE7,AE8,AE9,AE10	1	21	0.047619
6	AE3,AE6,AE7,AE8,AE9,AE10	1	21	0.047619
4	AE2,AE4,AE5,AE7	1	22	0.0454545
4	AE2,AE4,AE7,AE9	1	22	0.0454545
4	AE4,AE5,AE7,AE10	1	22	0.0454545
4	AE4,AE6,AE7,AE8	1	22	0.0454545
4	AE4,AE6,AE7,AE9	1	22	0.0454545
4	AE4,AE6,AE7,AE10	1	22	0.0454545
4	AE4,AE7,AE8,AE9	1	22	0.0454545
4	AE4,AE7,AE8,AE10	1	22	0.0454545
5	AE1,AE5,AE7,AE8,AE10	1	22	0.0454545
5	AE2,AE3,AE4,AE5,AE7	1	22	0.0454545
5	AE2,AE3,AE4,AE7,AE9	1	22	0.0454545
5	AE2,AE3,AE5,AE6,AE7	1	22	0.0454545
5	AE2,AE3,AE5,AE7,AE8	1	22	0.0454545
5	AE2,AE3,AE6,AE7,AE9	1	22	0.0454545
5	AE2,AE3,AE7,AE8,AE9	1	22	0.0454545
5	AE2,AE5,AE6,AE7,AE8	1	22	0.0454545
5	AE2,AE6,AE7,AE8,AE9	1	22	0.0454545
5	AE2,AE6,AE7,AE8,AE10	1	22	0.0454545
5	AE3,AE4,AE5,AE7,AE10	1	22	0.0454545
5	AE3,AE4,AE6,AE7,AE8	1	22	0.0454545
5	AE3,AE4,AE6,AE7,AE9	1	22	0.0454545
5	AE3,AE4,AE6,AE7,AE10	1	22	0.0454545
5	AE3,AE4,AE7,AE8,AE9	1	22	0.0454545
5	AE3,AE4,AE7,AE8,AE10	1	22	0.0454545
5	AE5,AE6,AE7,AE8,AE10	1	22	0.0454545
6	AE1,AE2,AE3,AE4,AE5,AE8	1	22	0.0454545
6	AE1,AE2,AE3,AE4,AE5,AE10	1	22	0.0454545
6	AE1,AE2,AE3,AE4,AE6,AE8	1	22	0.0454545
6	AE1,AE2,AE3,AE4,AE8,AE9	1	22	0.0454545
6	AE1,AE2,AE3,AE4,AE9,AE10	1	22	0.0454545
6	AE1,AE2,AE3,AE5,AE6,AE9	1	22	0.0454545
6	AE1,AE2,AE3,AE5,AE6,AE10	1	22	0.0454545
6	AE1,AE2,AE3,AE5,AE8,AE10	1	22	0.0454545
6	AE1,AE2,AE3,AE6,AE9,AE10	1	22	0.0454545
6	AE1,AE2,AE3,AE8,AE9,AE10	1	22	0.0454545
6	AE1,AE3,AE4,AE5,AE6,AE8	1	22	0.0454545
6	AE1,AE3,AE4,AE5,AE6,AE9	1	22	0.0454545
6	AE1,AE3,AE4,AE6,AE8,AE10	1	22	0.0454545
6	AE1,AE3,AE4,AE6,AE9,AE10	1	22	0.0454545
6	AE1,AE3,AE4,AE8,AE9,AE10	1	22	0.0454545
6	AE1,AE3,AE5,AE7,AE8,AE9	1	22	0.0454545
6	AE1,AE3,AE5,AE7,AE8,AE10	1	22	0.0454545
6	AE2,AE3,AE6,AE7,AE8,AE10	1	22	0.0454545
6	AE3,AE5,AE6,AE7,AE8,AE9	1	22	0.0454545
6	AE3,AE5,AE6,AE7,AE8,AE10	1	22	0.0454545
7	AE1,AE3,AE5,AE6,AE8,AE9,AE10	1	22	0.0454545
4	AE2,AE4,AE6,AE7	1	23	0.0434783
4	AE4,AE5,AE6,AE7	1	23	0.0434783
4	AE4,AE5,AE7,AE8	1	23	0.0434783
5	AE2,AE3,AE4,AE6,AE7	1	23	0.0434783
5	AE2,AE3,AE4,AE7,AE8	1	23	0.0434783
5	AE2,AE4,AE7,AE9,AE10	1	23	0.0434783
5	AE2,AE5,AE6,AE7,AE9	1	23	0.0434783
5	AE2,AE5,AE7,AE8,AE9	1	23	0.0434783
5	AE2,AE5,AE7,AE9,AE10	1	23	0.0434783
5	AE2,AE6,AE7,AE9,AE10	1	23	0.0434783
5	AE2,AE7,AE8,AE9,AE10	1	23	0.0434783
5	AE3,AE4,AE5,AE6,AE7	1	23	0.0434783
5	AE3,AE4,AE5,AE7,AE8	1	23	0.0434783
5	AE4,AE5,AE7,AE9,AE10	1	23	0.0434783
5	AE4,AE6,AE7,AE8,AE9	1	23	0.0434783
5	AE4,AE6,AE7,AE8,AE10	1	23	0.0434783
5	AE4,AE6,AE7,AE9,AE10	1	23	0.0434783
5	AE4,AE7,AE8,AE9,AE10	1	23	0.0434783
5	AE5,AE6,AE7,AE9,AE10	1	23	0.0434783
6	AE1,AE2,AE3,AE4,AE5,AE6	1	23	0.0434783
6	AE1,AE2,AE3,AE4,AE6,AE9	1	23	0.0434783
6	AE1,AE2,AE3,AE4,AE6,AE10	1	23	0.0434783
6	AE1,AE2,AE3,AE4,AE8,AE10	1	23	0.0434783
6	AE1,AE3,AE4,AE5,AE6,AE10	1	23	0.0434783
6	AE1,AE3,AE4,AE5,AE8,AE10	1	23	0.0434783
6	AE2,AE3,AE4,AE7,AE9,AE10	1	23	0.0434783
6	AE2,AE3,AE5,AE6,AE7,AE8	1	23	0.0434783
6	AE2,AE3,AE5,AE7,AE9,AE10	1	23	0.0434783
6	AE2,AE3,AE6,AE7,AE8,AE9	1	23	0.0434783
6	AE2,AE3,AE6,AE7,AE9,AE10	1	23	0.0434783
6	AE2,AE3,AE7,AE8,AE9,AE10	1	23	0.0434783
6	AE3,AE4,AE5,AE7,AE9,AE10	1	23	0.0434783
6	AE3,AE4,AE6,AE7,AE8,AE9	1	23	0.0434783
6	AE3,AE4,AE6,AE7,AE8,AE10	1	23	0.0434783
6	AE3,AE4,AE6,AE7,AE9,AE10	1	23	0.0434783
6	AE3,AE4,AE7,AE8,AE9,AE10	1	23	0.0434783
6	AE3,AE5,AE6,AE7,AE9,AE10	1	23	0.0434783
7	AE1,AE2,AE3,AE5,AE6,AE8,AE9	1	23	0.0434783
7	AE1,AE2,AE3,AE5,AE6,AE8,AE10	1	23	0.0434783
7	AE1,AE2,AE3,AE6,AE8,AE9,AE10	1	23	0.0434783
7	AE1,AE3,AE4,AE5,AE6,AE8,AE9	1	23	0.0434783
7	AE1,AE3,AE4,AE6,AE8,AE9,AE10	1	23	0.0434783
5	AE1,AE2,AE4,AE7,AE8	1	24	0.0416667
5	AE2,AE4,AE5,AE7,AE9	1	24	0.0416667
5	AE2,AE4,AE5,AE7,AE10	1	24	0.0416667
5	AE2,AE4,AE6,AE7,AE8	1	24	0.0416667
5	AE2,AE4,AE6,AE7,AE10	1	24	0.0416667
5	AE2,AE4,AE7,AE8,AE10	1	24	0.0416667
5	AE2,AE5,AE6,AE7,AE10	1	24	0.0416667
5	AE2,AE5,AE7,AE8,AE10	1	24	0.0416667
5	AE4,AE5,AE6,AE7,AE8	1	24	0.0416667
5	AE4,AE5,AE6,AE7,AE9	1	24	0.0416667
5	AE4,AE5,AE7,AE8,AE9	1	24	0.0416667
6	AE1,AE5,AE7,AE8,AE9,AE10	1	24	0.0416667
6	AE2,AE3,AE4,AE5,AE7,AE9	1	24	0.0416667
6	AE2,AE3,AE4,AE5,AE7,AE10	1	24	0.0416667
6	AE2,AE3,AE4,AE6,AE7,AE8	1	24	0.0416667
6	AE2,AE3,AE4,AE6,AE7,AE10	1	24	0.0416667
6	AE2,AE3,AE4,AE7,AE8,AE10	1	24	0.0416667
6	AE2,AE3,AE5,AE6,AE7,AE9	1	24	0.0416667
6	AE2,AE3,AE5,AE6,AE7,AE10	1	24	0.0416667
6	AE2,AE3,AE5,AE7,AE8,AE9	1	24	0.0416667
6	AE2,AE3,AE5,AE7,AE8,AE10	1	24	0.0416667
6	AE2,AE5,AE6,AE7,AE8,AE9	1	24	0.0416667
6	AE2,AE6,AE7,AE8,AE9,AE10	1	24	0.0416667
6	AE3,AE4,AE5,AE6,AE7,AE8	1	24	0.0416667
6	AE3,AE4,AE5,AE6,AE7,AE9	1	24	0.0416667
6	AE3,AE4,AE5,AE7,AE8,AE9	1	24	0.0416667
6	AE4,AE6,AE7,AE8,AE9,AE10	1	24	0.0416667
6	AE5,AE6,AE7,AE8,AE9,AE10	1	24	0.0416667
7	AE1,AE2,AE3,AE4,AE5,AE6,AE8	1	24	0.0416667
7	AE1,AE2,AE3,AE4,AE5,AE8,AE9	1	24	0.0416667
7	AE1,AE2,AE3,AE4,AE5,AE9,AE10	1	24	0.0416667
7	AE1,AE2,AE3,AE4,AE6,AE8,AE9	1	24	0.0416667
7	AE1,AE2,AE3,AE4,AE6,AE8,AE10	1	24	0.0416667
7	AE1,AE2,AE3,AE5,AE6,AE9,AE10	1	24	0.0416667
7	AE1,AE2,AE3,AE5,AE8,AE9,AE10	1	24	0.0416667
7	AE1,AE3,AE4,AE5,AE6,AE8,AE10	1	24	0.0416667
7	AE1,AE3,AE4,AE5,AE6,AE9,AE10	1	24	0.0416667
7	AE1,AE3,AE4,AE5,AE8,AE9,AE10	1	24	0.0416667
7	AE1,AE3,AE5,AE7,AE8,AE9,AE10	1	24	0.0416667
7	AE2,AE3,AE6,AE7,AE8,AE9,AE10	1	24	0.0416667
7	AE3,AE4,AE6,AE7,AE8,AE9,AE10	1	24	0.0416667
7	AE3,AE5,AE6,AE7,AE8,AE9,AE10	1	24	0.0416667
5	AE2,AE4,AE5,AE6,AE7	1	25	0.04
5	AE2,AE4,AE5,AE7,AE8	1	25	0.04
5	AE2,AE4,AE6,AE7,AE9	1	25	0.04
5	AE2,AE4,AE7,AE8,AE9	1	25	0.04
5	AE4,AE5,AE6,AE7,AE10	1	25	0.04
5	AE4,AE5,AE7,AE8,AE10	1	25	0.04
6	AE2,AE3,AE4,AE5,AE6,AE7	1	25	0.04
6	AE2,AE3,AE4,AE5,AE7,AE8	1	25	0.04
6	AE2,AE3,AE4,AE6,AE7,AE9	1	25	0.04
6	AE2,AE3,AE4,AE7,AE8,AE9	1	25	0.04
6	AE2,AE4,AE6,AE7,AE8,AE10	1	25	0.04
6	AE2,AE5,AE6,AE7,AE8,AE10	1	25	0.04
6	AE3,AE4,AE5,AE6,AE7,AE10	1	25	0.04
6	AE3,AE4,AE5,AE7,AE8,AE10	1	25	0.04
6	AE4,AE5,AE6,AE7,AE8,AE9	1	25	0.04
7	AE1,AE2,AE3,AE4,AE5,AE6,AE9	1	25	0.04
7	AE1,AE2,AE3,AE4,AE5,AE6,AE10	1	25	0.04
7	AE1,AE2,AE3,AE4,AE5,AE8,AE10	1	25	0.04
7	AE1,AE2,AE3,AE4,AE6,AE9,AE10	1	25	0.04
7	AE1,AE2,AE3,AE4,AE8,AE9,AE10	1	25	0.04
7	AE2,AE3,AE4,AE6,AE7,AE8,AE10	1	25	0.04
7	AE2,AE3,AE5,AE6,AE7,AE8,AE9	1	25	0.04
7	AE2,AE3,AE5,AE6,AE7,AE8,AE10	1	25	0.04
7	AE3,AE4,AE5,AE6,AE7,AE8,AE9	1	25	0.04
8	AE1,AE2,AE3,AE5,AE6,AE8,AE9,AE10	1	25	0.04
8	AE1,AE3,AE4,AE5,AE6,AE8,AE9,AE10	1	25	0.04
6	AE2,AE4,AE5,AE6,AE7,AE8	1	26	0.0384615
6	AE2,AE4,AE5,AE7,AE9,AE10	1	26	0.0384615
6	AE2,AE4,AE6,AE7,AE8,AE9	1	26	0.0384615
6	AE2,AE4,AE6,AE7,AE9,AE10	1	26	0.0384615
6	AE2,AE4,AE7,AE8,AE9,AE10	1	26	0.0384615
6	AE2,AE5,AE6,AE7,AE9,AE10	1	26	0.0384615
6	AE2,AE5,AE7,AE8,AE9,AE10	1	26	0.0384615
6	AE4,AE5,AE6,AE7,AE8,AE10	1	26	0.0384615
6	AE4,AE5,AE6,AE7,AE9,AE10	1	26	0.0384615
6	AE4,AE5,AE7,AE8,AE9,AE10	1	26	0.0384615
7	AE2,AE3,AE4,AE5,AE6,AE7,AE8	1	26	0.0384615
7	AE2,AE3,AE4,AE5,AE7,AE9,AE10	1	26	0.0384615
7	AE2,AE3,AE4,AE6,AE7,AE8,AE9	1	26	0.0384615
7	AE2,AE3,AE4,AE6,AE7,AE9,AE10	1	26	0.0384615
7	AE2,AE3,AE4,AE7,AE8,AE9,AE10	1	26	0.0384615
7	AE2,AE3,AE5,AE6,AE7,AE9,AE10	1	26	0.0384615
7	AE2,AE3,AE5,AE7,AE8,AE9,AE10	1	26	0.0384615
7	AE3,AE4,AE5,AE6,AE7,AE8,AE10	1	26	0.0384615
7	AE3,AE4,AE5,AE6,AE7,AE9,AE10	1	26	0.0384615
7	AE3,AE4,AE5,AE7,AE8,AE9,AE10	1	26	0.0384615
8	AE1,AE2,AE3,AE4,AE5,AE6,AE8,AE9	1	26	0.0384615
8	AE1,AE2,AE3,AE4,AE5,AE6,AE8,AE10	1	26	0.0384615
8	AE1,AE2,AE3,AE4,AE6,AE8,AE9,AE10	1	26	0.0384615
6	AE2,AE4,AE5,AE6,AE7,AE9	1	27	0.037037
6	AE2,AE4,AE5,AE6,AE7,AE10	1	27	0.037037
6	AE2,AE4,AE5,AE7,AE8,AE9	1	27	0.037037
6	AE2,AE4,AE5,AE7,AE8,AE10	1	27	0.037037
7	AE2,AE3,AE4,AE5,AE6,AE7,AE9	1	27	0.037037
7	AE2,AE3,AE4,AE5,AE6,AE7,AE10	1	27	0.037037
7	AE2,AE3,AE4,AE5,AE7,AE8,AE9	1	27	0.037037
7	AE2,AE3,AE4,AE5,AE7,AE8,AE10	1	27	0.037037
7	AE2,AE4,AE6,AE7,AE8,AE9,AE10	1	27	0.037037
7	AE2,AE5,AE6,AE7,AE8,AE9,AE10	1	27	0.037037
7	AE4,AE5,AE6,AE7,AE8,AE9,AE10	1	27	0.037037
8	AE1,AE2,AE3,AE4,AE5,AE6,AE9,AE10	1	27	0.037037
8	AE1,AE2,AE3,AE4,AE5,AE8,AE9,AE10	1	27	0.037037
8	AE2,AE3,AE4,AE6,AE7,AE8,AE9,AE10	1	27	0.037037
8	AE2,AE3,AE5,AE6,AE7,AE8,AE9,AE10	1	27	0.037037
8	AE3,AE4,AE5,AE6,AE7,AE8,AE9,AE10	1	27	0.037037
7	AE2,AE4,AE5,AE6,AE7,AE8,AE9	1	28	0.0357143
7	AE2,AE4,AE5,AE6,AE7,AE8,AE10	1	28	0.0357143
8	AE2,AE3,AE4,AE5,AE6,AE7,AE8,AE9	1	28	0.0357143
8	AE2,AE3,AE4,AE5,AE6,AE7,AE8,AE10	1	28	0.0357143
9	AE1,AE2,AE3,AE4,AE5,AE6,AE8,AE9,AE10	1	28	0.0357143
7	AE2,AE4,AE5,AE6,AE7,AE9,AE10	1	29	0.0344828
7	AE2,AE4,AE5,AE7,AE8,AE9,AE10	1	29	0.0344828
8	AE2,AE3,AE4,AE5,AE6,AE7,AE9,AE10	1	29	0.0344828
8	AE2,AE3,AE4,AE5,AE7,AE8,AE9,AE10	1	29	0.0344828
8	AE2,AE4,AE5,AE6,AE7,AE8,AE9,AE10	1	30	0.0333333
9	AE2,AE3,AE4,AE5,AE6,AE7,AE8,AE9,AE10	1	30	0.0333333
3	AE1,AE6,AE7	0	16	0
4	AE1,AE2,AE3,AE7	0	18	0
4	AE1,AE2,AE5,AE7	0	19	0
4	AE1,AE2,AE6,AE7	0	20	0
4	AE1,AE2,AE7,AE9	0	19	0
4	AE1,AE2,AE7,AE10	0	19	0
4	AE1,AE3,AE4,AE7	0	18	0
4	AE1,AE3,AE6,AE7	0	17	0
4	AE1,AE4,AE5,AE7	0	21	0
4	AE1,AE4,AE6,AE7	0	21	0
4	AE1,AE4,AE7,AE9	0	19	0
4	AE1,AE4,AE7,AE10	0	20	0
4	AE1,AE5,AE6,AE7	0	19	0
4	AE1,AE6,AE7,AE8	0	17	0
4	AE1,AE6,AE7,AE9	0	18	0
4	AE1,AE6,AE7,AE10	0	19	0
5	AE1,AE2,AE3,AE4,AE7	0	21	0
5	AE1,AE2,AE3,AE5,AE7	0	20	0
5	AE1,AE2,AE3,AE6,AE7	0	21	0
5	AE1,AE2,AE3,AE7,AE8	0	21	0
5	AE1,AE2,AE3,AE7,AE9	0	20	0
5	AE1,AE2,AE3,AE7,AE10	0	19	0
5	AE1,AE2,AE4,AE5,AE7	0	23	0
5	AE1,AE2,AE4,AE6,AE7	0	24	0
5	AE1,AE2,AE4,AE7,AE9	0	23	0
5	AE1,AE2,AE4,AE7,AE10	0	22	0
5	AE1,AE2,AE5,AE6,AE7	0	22	0
5	AE1,AE2,AE5,AE7,AE8	0	22	0
5	AE1,AE2,AE5,AE7,AE9	0	21	0
5	AE1,AE2,AE5,AE7,AE10	0	22	0
5	AE1,AE2,AE6,AE7,AE8	0	21	0
5	AE1,AE2,AE6,AE7,AE9	0	22	0
5	AE1,AE2,AE6,AE7,AE10	0	22	0
5	AE1,AE2,AE7,AE8,AE9	0	22	0
5	AE1,AE2,AE7,AE8,AE10	0	22	0
5	AE1,AE2,AE7,AE9,AE10	0	21	0
5	AE1,AE3,AE4,AE5,AE7	0	21	0
5	AE1,AE3,AE4,AE6,AE7	0	21	0
5	AE1,AE3,AE4,AE7,AE8	0	21	0
5	AE1,AE3,AE4,AE7,AE9	0	19	0
5	AE1,AE3,AE4,AE7,AE10	0	20	0
5	AE1,AE3,AE5,AE6,AE7	0	20	0
5	AE1,AE3,AE6,AE7,AE8	0	18	0
5	AE1,AE3,AE6,AE7,AE9	0	19	0
5	AE1,AE3,AE6,AE7,AE10	0	19	0
5	AE1,AE4,AE5,AE6,AE7	0	24	0
5	AE1,AE4,AE5,AE7,AE8	0	24	0
5	AE1,AE4,AE5,AE7,AE9	0	22	0
5	AE1,AE4,AE5,AE7,AE10	0	23	0
5	AE1,AE4,AE6,AE7,AE8	0	22	0
5	AE1,AE4,AE6,AE7,AE9	0	22	0
5	AE1,AE4,AE6,AE7,AE10	0	23	0
5	AE1,AE4,AE7,AE8,AE9	0	22	0
5	AE1,AE4,AE7,AE8,AE10	0	23	0
5	AE1,AE4,AE7,AE9,AE10	0	21	0
5	AE1,AE5,AE6,AE7,AE8	0	20	0
5	AE1,AE5,AE6,AE7,AE9	0	21	0
5	AE1,AE5,AE6,AE7,AE10	0	22	0
5	AE1,AE6,AE7,AE8,AE9	0	19	0
5	AE1,AE6,AE7,AE8,AE10	0	20	0
5	AE1,AE6,AE7,AE9,AE10	0	21	0
6	AE1,AE2,AE3,AE4,AE5,AE7	0	23	0
6	AE1,AE2,AE3,AE4,AE6,AE7	0	24	0
6	AE1,AE2,AE3,AE4,AE7,AE8	0	24	0
6	AE1,AE2,AE3,AE4,AE7,AE9	0	23	0
6	AE1,AE2,AE3,AE4,AE7,AE10	0	22	0
6	AE1,AE2,AE3,AE5,AE6,AE7	0	23	0
6	AE1,AE2,AE3,AE5,AE7,AE8	0	23	0
6	AE1,AE2,AE3,AE5,AE7,AE9	0	22	0
6	AE1,AE2,AE3,AE5,AE7,AE10	0	22	0
6	AE1,AE2,AE3,AE6,AE7,AE8	0	22	0
6	AE1,AE2,AE3,AE6,AE7,AE9	0	23	0
6	AE1,AE2,AE3,AE6,AE7,AE10	0	22	0
6	AE1,AE2,AE3,AE7,AE8,AE9	0	23	0
6	AE1,AE2,AE3,AE7,AE8,AE10	0	22	0
6	AE1,AE2,AE3,AE7,AE9,AE10	0	21	0
6	AE1,AE2,AE4,AE5,AE6,AE7	0	26	0
6	AE1,AE2,AE4,AE5,AE7,AE8	0	26	0
6	AE1,AE2,AE4,AE5,AE7,AE9	0	25	0
6	AE1,AE2,AE4,AE5,AE7,AE10	0	25	0
6	AE1,AE2,AE4,AE6,AE7,AE8	0	25	0
6	AE1,AE2,AE4,AE6,AE7,AE9	0	26	0
6	AE1,AE2,AE4,AE6,AE7,AE10	0	25	0
6	AE1,AE2,AE4,AE7,AE8,AE9	0	26	0
6	AE1,AE2,AE4,AE7,AE8,AE10	0	25	0
6	AE1,AE2,AE4,AE7,AE9,AE10	0	24	0
6	AE1,AE2,AE5,AE6,AE7,AE8	0	23	0
6	AE1,AE2,AE5,AE6,AE7,AE9	0	24	0
6	AE1,AE2,AE5,AE6,AE7,AE10	0	25	0
6	AE1,AE2,AE5,AE7,AE8,AE9	0	24	0
6	AE1,AE2,AE5,AE7,AE8,AE10	0	25	0
6	AE1,AE2,AE5,AE7,AE9,AE10	0	24	0
6	AE1,AE2,AE6,AE7,AE8,AE9	0	23	0
6	AE1,AE2,AE6,AE7,AE8,AE10	0	23	0
6	AE1,AE2,AE6,AE7,AE9,AE10	0	24	0
6	AE1,AE2,AE7,AE8,AE9,AE10	0	24	0
6	AE1,AE3,AE4,AE5,AE6,AE7	0	24	0
6	AE1,AE3,AE4,AE5,AE7,AE8	0	24	0
6	AE1,AE3,AE4,AE5,AE7,AE9	0	22	0
6	AE1,AE3,AE4,AE5,AE7,AE10	0	23	0
6	AE1,AE3,AE4,AE6,AE7,AE8	0	22	0
6	AE1,AE3,AE4,AE6,AE7,AE9	0	22	0
6	AE1,AE3,AE4,AE6,AE7,AE10	0	23	0
6	AE1,AE3,AE4,AE7,AE8,AE9	0	22	0
6	AE1,AE3,AE4,AE7,AE8,AE10	0	23	0
6	AE1,AE3,AE4,AE7,AE9,AE10	0	21	0
6	AE1,AE3,AE5,AE6,AE7,AE8	0	21	0
6	AE1,AE3,AE5,AE6,AE7,AE9	0	22	0
6	AE1,AE3,AE5,AE6,AE7,AE10	0	22	0
6	AE1,AE3,AE6,AE7,AE8,AE9	0	20	0
6	AE1,AE3,AE6,AE7,AE8,AE10	0	20	0
6	AE1,AE3,AE6,AE7,AE9,AE10	0	21	0
6	AE1,AE4,AE5,AE6,AE7,AE8	0	25	0
6	AE1,AE4,AE5,AE6,AE7,AE9	0	25	0
6	AE1,AE4,AE5,AE6,AE7,AE10	0	26	0
6	AE1,AE4,AE5,AE7,AE8,AE9	0	25	0
6	AE1,AE4,AE5,AE7,AE8,AE10	0	26	0
6	AE1,AE4,AE5,AE7,AE9,AE10	0	24	0
6	AE1,AE4,AE6,AE7,AE8,AE9	0	23	0
6	AE1,AE4,AE6,AE7,AE8,AE10	0	24	0
6	AE1,AE4,AE6,AE7,AE9,AE10	0	24	0
6	AE1,AE4,AE7,AE8,AE9,AE10	0	24	0
6	AE1,AE5,AE6,AE7,AE8,AE9	0	22	0
6	AE1,AE5,AE6,AE7,AE8,AE10	0	23	0
6	AE1,AE5,AE6,AE7,AE9,AE10	0	24	0
6	AE1,AE6,AE7,AE8,AE9,AE10	0	22	0
7	AE1,AE2,AE3,AE4,AE5,AE6,AE7	0	26	0
7	AE1,AE2,AE3,AE4,AE5,AE7,AE8	0	26	0
7	AE1,AE2,AE3,AE4,AE5,AE7,AE9	0	25	0
7	AE1,AE2,AE3,AE4,AE5,AE7,AE10	0	25	0
7	AE1,AE2,AE3,AE4,AE6,AE7,AE8	0	25	0
7	AE1,AE2,AE3,AE4,AE6,AE7,AE9	0	26	0
7	AE1,AE2,AE3,AE4,AE6,AE7,AE10	0	25	0
7	AE1,AE2,AE3,AE4,AE7,AE8,AE9	0	26	0
7	AE1,AE2,AE3,AE4,AE7,AE8,AE10	0	25	0
7	AE1,AE2,AE3,AE4,AE7,AE9,AE10	0	24	0
7	AE1,AE2,AE3,AE5,AE6,AE7,AE8	0	24	0
7	AE1,AE2,AE3,AE5,AE6,AE7,AE9	0	25	0
7	AE1,AE2,AE3,AE5,AE6,AE7,AE10	0	25	0
7	AE1,AE2,AE3,AE5,AE7,AE8,AE9	0	25	0
7	AE1,AE2,AE3,AE5,AE7,AE8,AE10	0	25	0
7	AE1,AE2,AE3,AE5,AE7,AE9,AE10	0	24	0
7	AE1,AE2,AE3,AE6,AE7,AE8,AE9	0	24	0
7	AE1,AE2,AE3,AE6,AE7,AE8,AE10	0	23	0
7	AE1,AE2,AE3,AE6,AE7,AE9,AE10	0	24	0
7	AE1,AE2,AE3,AE7,AE8,AE9,AE10	0	24	0
7	AE1,AE2,AE4,AE5,AE6,AE7,AE8	0	27	0
7	AE1,AE2,AE4,AE5,AE6,AE7,AE9	0	28	0
7	AE1,AE2,AE4,AE5,AE6,AE7,AE10	0	28	0
7	AE1,AE2,AE4,AE5,AE7,AE8,AE9	0	28	0
7	AE1,AE2,AE4,AE5,AE7,AE8,AE10	0	28	0
7	AE1,AE2,AE4,AE5,AE7,AE9,AE10	0	27	0
7	AE1,AE2,AE4,AE6,AE7,AE8,AE9	0	27	0
7	AE1,AE2,AE4,AE6,AE7,AE8,AE10	0	26	0
7	AE1,AE2,AE4,AE6,AE7,AE9,AE10	0	27	0
7	AE1,AE2,AE4,AE7,AE8,AE9,AE10	0	27	0
7	AE1,AE2,AE5,AE6,AE7,AE8,AE9	0	25	0
7	AE1,AE2,AE5,AE6,AE7,AE8,AE10	0	26	0
7	AE1,AE2,AE5,AE6,AE7,AE9,AE10	0	27	0
7	AE1,AE2,AE5,AE7,AE8,AE9,AE10	0	27	0
7	AE1,AE2,AE6,AE7,AE8,AE9,AE10	0	25	0
7	AE1,AE3,AE4,AE5,AE6,AE7,AE8	0	25	0
7	AE1,AE3,AE4,AE5,AE6,AE7,AE9	0	25	0
7	AE1,AE3,AE4,AE5,AE6,AE7,AE10	0	26	0
7	AE1,AE3,AE4,AE5,AE7,AE8,AE9	0	25	0
7	AE1,AE3,AE4,AE5,AE7,AE8,AE10	0	26	0
7	AE1,AE3,AE4,AE5,AE7,AE9,AE10	0	24	0
7	AE1,AE3,AE4,AE6,AE7,AE8,AE9	0	23	0
7	AE1,AE3,AE4,AE6,AE7,AE8,AE10	0	24	0
7	AE1,AE3,AE4,AE6,AE7,AE9,AE10	0	24	0
7	AE1,AE3,AE4,AE7,AE8,AE9,AE10	0	24	0
7	AE1,AE3,AE5,AE6,AE7,AE8,AE9	0	23	0
7	AE1,AE3,AE5,AE6,AE7,AE8,AE10	0	23	0
7	AE1,AE3,AE5,AE6,AE7,AE9,AE10	0	24	0
7	AE1,AE3,AE6,AE7,AE8,AE9,AE10	0	22	0
7	AE1,AE4,AE5,AE6,AE7,AE8,AE9	0	26	0
7	AE1,AE4,AE5,AE6,AE7,AE8,AE10	0	27	0
7	AE1,AE4,AE5,AE6,AE7,AE9,AE10	0	27	0
7	AE1,AE4,AE5,AE7,AE8,AE9,AE10	0	27	0
7	AE1,AE4,AE6,AE7,AE8,AE9,AE10	0	25	0
7	AE1,AE5,AE6,AE7,AE8,AE9,AE10	0	25	0
8	AE1,AE2,AE3,AE4,AE5,AE6,AE7,AE8	0	27	0
8	AE1,AE2,AE3,AE4,AE5,AE6,AE7,AE9	0	28	0
8	AE1,AE2,AE3,AE4,AE5,AE6,AE7,AE10	0	28	0
8	AE1,AE2,AE3,AE4,AE5,AE7,AE8,AE9	0	28	0
8	AE1,AE2,AE3,AE4,AE5,AE7,AE8,AE10	0	28	0
8	AE1,AE2,AE3,AE4,AE5,AE7,AE9,AE10	0	27	0
8	AE1,AE2,AE3,AE4,AE6,AE7,AE8,AE9	0	27	0
8	AE1,AE2,AE3,AE4,AE6,AE7,AE8,AE10	0	26	0
8	AE1,AE2,AE3,AE4,AE6,AE7,AE9,AE10	0	27	0
8	AE1,AE2,AE3,AE4,AE7,AE8,AE9,AE10	0	27	0
8	AE1,AE2,AE3,AE5,AE6,AE7,AE8,AE9	0	26	0
8	AE1,AE2,AE3,AE5,AE6,AE7,AE8,AE10	0	26	0
8	AE1,AE2,AE3,AE5,AE6,AE7,AE9,AE10	0	27	0
8	AE1,AE2,AE3,AE5,AE7,AE8,AE9,AE10	0	27	0
8	AE1,AE2,AE3,AE6,AE7,AE8,AE9,AE10	0	25	0
8	AE1,AE2,AE4,AE5,AE6,AE7,AE8,AE9	0	29	0
8	AE1,AE2,AE4,AE5,AE6,AE7,AE8,AE10	0	29	0
8	AE1,AE2,AE4,AE5,AE6,AE7,AE9,AE10	0	30	0
8	AE1,AE2,AE4,AE5,AE7,AE8,AE9,AE10	0	30	0
8	AE1,AE2,AE4,AE6,AE7,AE8,AE9,AE10	0	28	0
8	AE1,AE2,AE5,AE6,AE7,AE8,AE9,AE10	0	28	0
8	AE1,AE3,AE4,AE5,AE6,AE7,AE8,AE9	0	26	0
8	AE1,AE3,AE4,AE5,AE6,AE7,AE8,AE10	0	27	0
8	AE1,AE3,AE4,AE5,AE6,AE7,AE9,AE10	0	27	0
8	AE1,AE3,AE4,AE5,AE7,AE8,AE9,AE10	0	27	0
8	AE1,AE3,AE4,AE6,AE7,AE8,AE9,AE10	0	25	0
8	AE1,AE3,AE5,AE6,AE7,AE8,AE9,AE10	0	25	0
8	AE1,AE4,AE5,AE6,AE7,AE8,AE9,AE10	0	28	0
9	AE1,AE2,AE3,AE4,AE5,AE6,AE7,AE8,AE9	0	29	0
9	AE1,AE2,AE3,AE4,AE5,AE6,AE7,AE8,AE10	0	29	0
9	AE1,AE2,AE3,AE4,AE5,AE6,AE7,AE9,AE10	0	30	0
9	AE1,AE2,AE3,AE4,AE5,AE7,AE8,AE9,AE10	0	30	0
9	AE1,AE2,AE3,AE4,AE6,AE7,AE8,AE9,AE10	0	28	0
9	AE1,AE2,AE3,AE5,AE6,AE7,AE8,AE9,AE10	0	28	0
9	AE1,AE2,AE4,AE5,AE6,AE7,AE8,AE9,AE10	0	31	0
9	AE1,AE3,AE4,AE5,AE6,AE7,AE8,AE9,AE10	0	28	0
10	AE1,AE2,AE3,AE4,AE5,AE6,AE7,AE8,AE9,AE10	0	31	0

## Sheet: Table I in S2
Table I in S2: The number of overlapping genetic loci (within ±250kb) across all possible combinations of 10 replicates for resemblance scores to randomly selected gestalts from facial shape GWASs.
10 replicates for resemblance scores to randomly selected gestalts, denoted as RANDOM1, RANDOM2,... and RANDOM10
Degree	Combination	OverlapLociCount	UnionLociCount	OverlapOverUnion
2	RANDOM2,RANDOM9	7	12	0.583333
2	RANDOM4,RANDOM8	8	16	0.5
2	RANDOM8,RANDOM9	7	14	0.5
2	RANDOM4,RANDOM5	9	19	0.473684
2	RANDOM3,RANDOM4	7	15	0.466667
2	RANDOM2,RANDOM5	8	18	0.444444
2	RANDOM1,RANDOM9	7	16	0.4375
2	RANDOM1,RANDOM3	7	17	0.411765
2	RANDOM4,RANDOM7	8	20	0.4
2	RANDOM5,RANDOM7	9	23	0.391304
2	RANDOM2,RANDOM8	6	16	0.375
2	RANDOM1,RANDOM4	7	19	0.368421
2	RANDOM3,RANDOM7	7	19	0.368421
2	RANDOM5,RANDOM6	8	22	0.363636
2	RANDOM3,RANDOM9	5	14	0.357143
3	RANDOM2,RANDOM8,RANDOM9	6	17	0.352941
2	RANDOM1,RANDOM2	6	18	0.333333
2	RANDOM2,RANDOM3	5	15	0.333333
2	RANDOM2,RANDOM6	6	18	0.333333
2	RANDOM5,RANDOM8	7	21	0.333333
2	RANDOM7,RANDOM8	7	21	0.333333
2	RANDOM8,RANDOM10	5	15	0.333333
2	RANDOM5,RANDOM9	6	19	0.315789
2	RANDOM4,RANDOM9	5	16	0.3125
2	RANDOM1,RANDOM5	7	23	0.304348
2	RANDOM1,RANDOM7	7	23	0.304348
2	RANDOM6,RANDOM7	7	23	0.304348
2	RANDOM1,RANDOM8	6	20	0.3
2	RANDOM3,RANDOM5	6	20	0.3
3	RANDOM2,RANDOM5,RANDOM9	6	20	0.3
2	RANDOM3,RANDOM8	5	17	0.294118
2	RANDOM6,RANDOM10	5	17	0.294118
3	RANDOM4,RANDOM7,RANDOM8	7	24	0.291667
3	RANDOM1,RANDOM3,RANDOM4	6	21	0.285714
3	RANDOM1,RANDOM8,RANDOM9	6	21	0.285714
2	RANDOM6,RANDOM9	5	18	0.277778
3	RANDOM1,RANDOM2,RANDOM9	5	18	0.277778
3	RANDOM4,RANDOM8,RANDOM9	5	18	0.277778
2	RANDOM1,RANDOM6	6	22	0.272727
3	RANDOM3,RANDOM4,RANDOM7	6	22	0.272727
3	RANDOM4,RANDOM5,RANDOM8	6	22	0.272727
2	RANDOM3,RANDOM6	5	19	0.263158
2	RANDOM7,RANDOM10	5	19	0.263158
3	RANDOM3,RANDOM4,RANDOM8	5	19	0.263158
3	RANDOM2,RANDOM3,RANDOM9	4	16	0.25
3	RANDOM2,RANDOM6,RANDOM9	5	20	0.25
3	RANDOM4,RANDOM5,RANDOM7	6	24	0.25
3	RANDOM1,RANDOM2,RANDOM5	6	25	0.24
2	RANDOM2,RANDOM7	5	21	0.238095
2	RANDOM6,RANDOM8	5	21	0.238095
3	RANDOM1,RANDOM4,RANDOM9	5	21	0.238095
3	RANDOM3,RANDOM4,RANDOM5	5	21	0.238095
3	RANDOM3,RANDOM5,RANDOM7	6	26	0.230769
3	RANDOM1,RANDOM4,RANDOM8	5	22	0.227273
3	RANDOM2,RANDOM5,RANDOM8	5	22	0.227273
3	RANDOM5,RANDOM8,RANDOM9	5	22	0.227273
2	RANDOM1,RANDOM10	4	18	0.222222
2	RANDOM2,RANDOM4	4	18	0.222222
3	RANDOM1,RANDOM3,RANDOM9	4	18	0.222222
3	RANDOM3,RANDOM4,RANDOM9	4	18	0.222222
3	RANDOM3,RANDOM8,RANDOM9	4	18	0.222222
3	RANDOM1,RANDOM2,RANDOM8	5	23	0.217391
3	RANDOM1,RANDOM3,RANDOM7	5	23	0.217391
3	RANDOM2,RANDOM5,RANDOM6	5	23	0.217391
3	RANDOM3,RANDOM7,RANDOM9	5	23	0.217391
4	RANDOM1,RANDOM2,RANDOM8,RANDOM9	5	23	0.217391
4	RANDOM1,RANDOM4,RANDOM8,RANDOM9	5	23	0.217391
4	RANDOM2,RANDOM5,RANDOM8,RANDOM9	5	23	0.217391
2	RANDOM9,RANDOM10	3	14	0.214286
3	RANDOM5,RANDOM6,RANDOM7	6	28	0.214286
3	RANDOM2,RANDOM4,RANDOM9	4	19	0.210526
3	RANDOM1,RANDOM4,RANDOM5	5	24	0.208333
3	RANDOM1,RANDOM4,RANDOM7	5	24	0.208333
3	RANDOM1,RANDOM5,RANDOM9	5	24	0.208333
3	RANDOM3,RANDOM7,RANDOM8	5	24	0.208333
2	RANDOM2,RANDOM10	3	15	0.2
2	RANDOM3,RANDOM10	3	15	0.2
2	RANDOM5,RANDOM10	4	20	0.2
3	RANDOM2,RANDOM4,RANDOM8	4	20	0.2
3	RANDOM2,RANDOM5,RANDOM7	5	25	0.2
4	RANDOM1,RANDOM2,RANDOM5,RANDOM9	5	25	0.2
4	RANDOM1,RANDOM3,RANDOM4,RANDOM7	5	25	0.2
4	RANDOM3,RANDOM4,RANDOM8,RANDOM9	4	20	0.2
3	RANDOM5,RANDOM7,RANDOM8	5	26	0.192308
4	RANDOM3,RANDOM4,RANDOM5,RANDOM7	5	26	0.192308
4	RANDOM3,RANDOM4,RANDOM7,RANDOM8	5	26	0.192308
2	RANDOM7,RANDOM9	4	21	0.190476
3	RANDOM2,RANDOM3,RANDOM5	4	21	0.190476
3	RANDOM2,RANDOM4,RANDOM5	4	21	0.190476
3	RANDOM4,RANDOM5,RANDOM9	4	21	0.190476
4	RANDOM2,RANDOM4,RANDOM8,RANDOM9	4	21	0.190476
3	RANDOM1,RANDOM5,RANDOM7	5	27	0.185185
3	RANDOM1,RANDOM5,RANDOM8	5	27	0.185185
3	RANDOM2,RANDOM6,RANDOM7	5	27	0.185185
4	RANDOM1,RANDOM5,RANDOM8,RANDOM9	5	27	0.185185
4	RANDOM4,RANDOM5,RANDOM7,RANDOM8	5	27	0.185185
3	RANDOM1,RANDOM3,RANDOM8	4	22	0.181818
3	RANDOM2,RANDOM3,RANDOM6	4	22	0.181818
3	RANDOM2,RANDOM7,RANDOM9	4	22	0.181818
3	RANDOM3,RANDOM5,RANDOM9	4	22	0.181818
3	RANDOM3,RANDOM6,RANDOM9	4	22	0.181818
3	RANDOM6,RANDOM8,RANDOM9	4	22	0.181818
3	RANDOM7,RANDOM8,RANDOM9	4	22	0.181818
4	RANDOM1,RANDOM3,RANDOM4,RANDOM9	4	22	0.181818
4	RANDOM1,RANDOM3,RANDOM8,RANDOM9	4	22	0.181818
4	RANDOM2,RANDOM3,RANDOM5,RANDOM9	4	22	0.181818
4	RANDOM2,RANDOM4,RANDOM5,RANDOM9	4	22	0.181818
3	RANDOM1,RANDOM6,RANDOM7	5	28	0.178571
4	RANDOM1,RANDOM2,RANDOM5,RANDOM8	5	28	0.178571
5	RANDOM1,RANDOM2,RANDOM5,RANDOM8,RANDOM9	5	28	0.178571
2	RANDOM4,RANDOM10	3	17	0.176471
3	RANDOM8,RANDOM9,RANDOM10	3	17	0.176471
3	RANDOM1,RANDOM2,RANDOM4	4	23	0.173913
3	RANDOM2,RANDOM3,RANDOM7	4	23	0.173913
3	RANDOM2,RANDOM6,RANDOM8	4	23	0.173913
3	RANDOM4,RANDOM7,RANDOM9	4	23	0.173913
4	RANDOM1,RANDOM2,RANDOM4,RANDOM9	4	23	0.173913
4	RANDOM2,RANDOM3,RANDOM6,RANDOM9	4	23	0.173913
4	RANDOM2,RANDOM4,RANDOM5,RANDOM8	4	23	0.173913
4	RANDOM4,RANDOM5,RANDOM8,RANDOM9	4	23	0.173913
4	RANDOM2,RANDOM5,RANDOM6,RANDOM7	5	29	0.172414
3	RANDOM1,RANDOM2,RANDOM6	4	24	0.166667
3	RANDOM1,RANDOM3,RANDOM5	4	24	0.166667
3	RANDOM1,RANDOM3,RANDOM6	4	24	0.166667
3	RANDOM1,RANDOM7,RANDOM9	4	24	0.166667
3	RANDOM3,RANDOM5,RANDOM8	4	24	0.166667
3	RANDOM5,RANDOM6,RANDOM9	4	24	0.166667
4	RANDOM1,RANDOM3,RANDOM4,RANDOM8	4	24	0.166667
4	RANDOM1,RANDOM3,RANDOM7,RANDOM9	4	24	0.166667
4	RANDOM2,RANDOM3,RANDOM7,RANDOM9	4	24	0.166667
4	RANDOM2,RANDOM6,RANDOM8,RANDOM9	4	24	0.166667
4	RANDOM3,RANDOM4,RANDOM5,RANDOM8	4	24	0.166667
5	RANDOM1,RANDOM3,RANDOM4,RANDOM8,RANDOM9	4	24	0.166667
5	RANDOM2,RANDOM4,RANDOM5,RANDOM8,RANDOM9	4	24	0.166667
3	RANDOM1,RANDOM2,RANDOM7	4	25	0.16
3	RANDOM1,RANDOM7,RANDOM8	4	25	0.16
3	RANDOM3,RANDOM5,RANDOM6	4	25	0.16
3	RANDOM3,RANDOM6,RANDOM7	4	25	0.16
3	RANDOM5,RANDOM7,RANDOM9	4	25	0.16
4	RANDOM1,RANDOM2,RANDOM4,RANDOM8	4	25	0.16
4	RANDOM1,RANDOM3,RANDOM4,RANDOM5	4	25	0.16
4	RANDOM1,RANDOM4,RANDOM5,RANDOM9	4	25	0.16
4	RANDOM1,RANDOM4,RANDOM7,RANDOM9	4	25	0.16
4	RANDOM1,RANDOM7,RANDOM8,RANDOM9	4	25	0.16
4	RANDOM2,RANDOM3,RANDOM5,RANDOM6	4	25	0.16
4	RANDOM2,RANDOM5,RANDOM6,RANDOM9	4	25	0.16
4	RANDOM3,RANDOM4,RANDOM7,RANDOM9	4	25	0.16
4	RANDOM3,RANDOM7,RANDOM8,RANDOM9	4	25	0.16
4	RANDOM4,RANDOM7,RANDOM8,RANDOM9	4	25	0.16
5	RANDOM1,RANDOM2,RANDOM4,RANDOM8,RANDOM9	4	25	0.16
3	RANDOM1,RANDOM2,RANDOM3	3	19	0.157895
3	RANDOM2,RANDOM3,RANDOM4	3	19	0.157895
3	RANDOM2,RANDOM3,RANDOM8	3	19	0.157895
3	RANDOM4,RANDOM8,RANDOM10	3	19	0.157895
4	RANDOM1,RANDOM2,RANDOM3,RANDOM9	3	19	0.157895
3	RANDOM1,RANDOM7,RANDOM10	4	26	0.153846
3	RANDOM6,RANDOM7,RANDOM9	4	26	0.153846
4	RANDOM1,RANDOM2,RANDOM4,RANDOM5	4	26	0.153846
4	RANDOM1,RANDOM3,RANDOM7,RANDOM8	4	26	0.153846
4	RANDOM2,RANDOM5,RANDOM7,RANDOM9	4	26	0.153846
4	RANDOM3,RANDOM5,RANDOM6,RANDOM9	4	26	0.153846
5	RANDOM1,RANDOM2,RANDOM4,RANDOM5,RANDOM9	4	26	0.153846
5	RANDOM1,RANDOM3,RANDOM4,RANDOM7,RANDOM9	4	26	0.153846
5	RANDOM1,RANDOM3,RANDOM7,RANDOM8,RANDOM9	4	26	0.153846
5	RANDOM2,RANDOM3,RANDOM5,RANDOM6,RANDOM9	4	26	0.153846
3	RANDOM3,RANDOM4,RANDOM10	3	20	0.15
3	RANDOM3,RANDOM8,RANDOM10	3	20	0.15
4	RANDOM2,RANDOM3,RANDOM4,RANDOM9	3	20	0.15
4	RANDOM2,RANDOM3,RANDOM8,RANDOM9	3	20	0.15
3	RANDOM1,RANDOM5,RANDOM6	4	27	0.148148
4	RANDOM1,RANDOM4,RANDOM5,RANDOM7	4	27	0.148148
4	RANDOM1,RANDOM4,RANDOM5,RANDOM8	4	27	0.148148
4	RANDOM1,RANDOM4,RANDOM7,RANDOM8	4	27	0.148148
4	RANDOM2,RANDOM3,RANDOM5,RANDOM7	4	27	0.148148
5	RANDOM1,RANDOM4,RANDOM5,RANDOM8,RANDOM9	4	27	0.148148
5	RANDOM1,RANDOM4,RANDOM7,RANDOM8,RANDOM9	4	27	0.148148
5	RANDOM3,RANDOM4,RANDOM7,RANDOM8,RANDOM9	4	27	0.148148
3	RANDOM2,RANDOM6,RANDOM10	3	21	0.142857
4	RANDOM1,RANDOM2,RANDOM5,RANDOM6	4	28	0.142857
4	RANDOM1,RANDOM3,RANDOM5,RANDOM7	4	28	0.142857
4	RANDOM2,RANDOM3,RANDOM4,RANDOM8	3	21	0.142857
4	RANDOM2,RANDOM3,RANDOM6,RANDOM7	4	28	0.142857
4	RANDOM2,RANDOM6,RANDOM7,RANDOM9	4	28	0.142857
4	RANDOM3,RANDOM5,RANDOM7,RANDOM9	4	28	0.142857
4	RANDOM3,RANDOM6,RANDOM7,RANDOM9	4	28	0.142857
5	RANDOM1,RANDOM2,RANDOM4,RANDOM5,RANDOM8	4	28	0.142857
5	RANDOM1,RANDOM3,RANDOM4,RANDOM5,RANDOM7	4	28	0.142857
5	RANDOM1,RANDOM3,RANDOM4,RANDOM7,RANDOM8	4	28	0.142857
5	RANDOM2,RANDOM3,RANDOM5,RANDOM7,RANDOM9	4	28	0.142857
6	RANDOM1,RANDOM2,RANDOM4,RANDOM5,RANDOM8,RANDOM9	4	28	0.142857
6	RANDOM1,RANDOM3,RANDOM4,RANDOM7,RANDOM8,RANDOM9	4	28	0.142857
4	RANDOM1,RANDOM2,RANDOM5,RANDOM7	4	29	0.137931
4	RANDOM3,RANDOM5,RANDOM7,RANDOM8	4	29	0.137931
4	RANDOM5,RANDOM6,RANDOM7,RANDOM9	4	29	0.137931
5	RANDOM2,RANDOM3,RANDOM6,RANDOM7,RANDOM9	4	29	0.137931
5	RANDOM3,RANDOM4,RANDOM5,RANDOM7,RANDOM8	4	29	0.137931
3	RANDOM1,RANDOM6,RANDOM9	3	22	0.136364
3	RANDOM3,RANDOM7,RANDOM10	3	22	0.136364
3	RANDOM7,RANDOM8,RANDOM10	3	22	0.136364
4	RANDOM2,RANDOM3,RANDOM4,RANDOM5	3	22	0.136364
4	RANDOM3,RANDOM4,RANDOM8,RANDOM10	3	22	0.136364
5	RANDOM2,RANDOM3,RANDOM4,RANDOM8,RANDOM9	3	22	0.136364
4	RANDOM1,RANDOM2,RANDOM6,RANDOM7	4	30	0.133333
4	RANDOM3,RANDOM5,RANDOM6,RANDOM7	4	30	0.133333
5	RANDOM2,RANDOM3,RANDOM5,RANDOM6,RANDOM7	4	30	0.133333
5	RANDOM2,RANDOM5,RANDOM6,RANDOM7,RANDOM9	4	30	0.133333
2	RANDOM4,RANDOM6	3	23	0.130435
3	RANDOM2,RANDOM7,RANDOM8	3	23	0.130435
3	RANDOM4,RANDOM7,RANDOM10	3	23	0.130435
4	RANDOM1,RANDOM2,RANDOM3,RANDOM4	3	23	0.130435
4	RANDOM1,RANDOM2,RANDOM3,RANDOM8	3	23	0.130435
4	RANDOM3,RANDOM4,RANDOM5,RANDOM9	3	23	0.130435
5	RANDOM1,RANDOM2,RANDOM3,RANDOM4,RANDOM9	3	23	0.130435
5	RANDOM1,RANDOM2,RANDOM3,RANDOM8,RANDOM9	3	23	0.130435
5	RANDOM2,RANDOM3,RANDOM4,RANDOM5,RANDOM9	3	23	0.130435
4	RANDOM1,RANDOM5,RANDOM6,RANDOM7	4	31	0.129032
5	RANDOM3,RANDOM5,RANDOM6,RANDOM7,RANDOM9	4	31	0.129032
6	RANDOM2,RANDOM3,RANDOM5,RANDOM6,RANDOM7,RANDOM9	4	31	0.129032
3	RANDOM1,RANDOM6,RANDOM10	3	24	0.125
3	RANDOM2,RANDOM4,RANDOM7	3	24	0.125
3	RANDOM2,RANDOM9,RANDOM10	2	16	0.125
3	RANDOM3,RANDOM4,RANDOM6	3	24	0.125
3	RANDOM3,RANDOM6,RANDOM8	3	24	0.125
3	RANDOM5,RANDOM6,RANDOM10	3	24	0.125
3	RANDOM6,RANDOM7,RANDOM10	3	24	0.125
4	RANDOM1,RANDOM2,RANDOM6,RANDOM9	3	24	0.125
4	RANDOM1,RANDOM3,RANDOM6,RANDOM9	3	24	0.125
4	RANDOM2,RANDOM3,RANDOM5,RANDOM8	3	24	0.125
4	RANDOM2,RANDOM7,RANDOM8,RANDOM9	3	24	0.125
5	RANDOM1,RANDOM2,RANDOM5,RANDOM6,RANDOM7	4	32	0.125
5	RANDOM2,RANDOM3,RANDOM4,RANDOM5,RANDOM8	3	24	0.125
3	RANDOM4,RANDOM5,RANDOM6	3	25	0.12
3	RANDOM4,RANDOM6,RANDOM8	3	25	0.12
3	RANDOM4,RANDOM6,RANDOM9	3	25	0.12
3	RANDOM5,RANDOM6,RANDOM8	3	25	0.12
3	RANDOM5,RANDOM7,RANDOM10	3	25	0.12
4	RANDOM1,RANDOM2,RANDOM3,RANDOM5	3	25	0.12
4	RANDOM1,RANDOM2,RANDOM3,RANDOM6	3	25	0.12
4	RANDOM1,RANDOM2,RANDOM3,RANDOM7	3	25	0.12
4	RANDOM1,RANDOM2,RANDOM7,RANDOM9	3	25	0.12
4	RANDOM1,RANDOM3,RANDOM5,RANDOM9	3	25	0.12
4	RANDOM2,RANDOM3,RANDOM4,RANDOM7	3	25	0.12
4	RANDOM2,RANDOM3,RANDOM6,RANDOM8	3	25	0.12
4	RANDOM2,RANDOM3,RANDOM7,RANDOM8	3	25	0.12
4	RANDOM2,RANDOM4,RANDOM7,RANDOM9	3	25	0.12
4	RANDOM3,RANDOM4,RANDOM7,RANDOM10	3	25	0.12
4	RANDOM3,RANDOM5,RANDOM8,RANDOM9	3	25	0.12
4	RANDOM3,RANDOM6,RANDOM8,RANDOM9	3	25	0.12
4	RANDOM3,RANDOM7,RANDOM8,RANDOM10	3	25	0.12
4	RANDOM4,RANDOM7,RANDOM8,RANDOM10	3	25	0.12
5	RANDOM1,RANDOM2,RANDOM3,RANDOM4,RANDOM8	3	25	0.12
5	RANDOM1,RANDOM2,RANDOM3,RANDOM5,RANDOM9	3	25	0.12
5	RANDOM1,RANDOM2,RANDOM3,RANDOM6,RANDOM9	3	25	0.12
5	RANDOM1,RANDOM2,RANDOM3,RANDOM7,RANDOM9	3	25	0.12
5	RANDOM2,RANDOM3,RANDOM5,RANDOM8,RANDOM9	3	25	0.12
5	RANDOM3,RANDOM4,RANDOM5,RANDOM8,RANDOM9	3	25	0.12
6	RANDOM1,RANDOM2,RANDOM3,RANDOM4,RANDOM8,RANDOM9	3	25	0.12
6	RANDOM2,RANDOM3,RANDOM4,RANDOM5,RANDOM8,RANDOM9	3	25	0.12
3	RANDOM1,RANDOM6,RANDOM8	3	26	0.115385
3	RANDOM2,RANDOM4,RANDOM6	3	26	0.115385
3	RANDOM6,RANDOM7,RANDOM8	3	26	0.115385
4	RANDOM1,RANDOM6,RANDOM8,RANDOM9	3	26	0.115385
4	RANDOM2,RANDOM3,RANDOM4,RANDOM6	3	26	0.115385
4	RANDOM2,RANDOM4,RANDOM5,RANDOM6	3	26	0.115385
4	RANDOM2,RANDOM4,RANDOM5,RANDOM7	3	26	0.115385
4	RANDOM2,RANDOM4,RANDOM7,RANDOM8	3	26	0.115385
4	RANDOM2,RANDOM5,RANDOM6,RANDOM8	3	26	0.115385
4	RANDOM3,RANDOM4,RANDOM5,RANDOM6	3	26	0.115385
4	RANDOM3,RANDOM4,RANDOM6,RANDOM8	3	26	0.115385
4	RANDOM3,RANDOM4,RANDOM6,RANDOM9	3	26	0.115385
4	RANDOM4,RANDOM5,RANDOM6,RANDOM8	3	26	0.115385
4	RANDOM4,RANDOM5,RANDOM6,RANDOM9	3	26	0.115385
4	RANDOM4,RANDOM5,RANDOM7,RANDOM9	3	26	0.115385
4	RANDOM4,RANDOM6,RANDOM8,RANDOM9	3	26	0.115385
4	RANDOM5,RANDOM6,RANDOM8,RANDOM9	3	26	0.115385
5	RANDOM1,RANDOM2,RANDOM3,RANDOM4,RANDOM5	3	26	0.115385
5	RANDOM1,RANDOM3,RANDOM4,RANDOM5,RANDOM9	3	26	0.115385
5	RANDOM2,RANDOM3,RANDOM4,RANDOM5,RANDOM6	3	26	0.115385
5	RANDOM2,RANDOM3,RANDOM4,RANDOM7,RANDOM9	3	26	0.115385
5	RANDOM2,RANDOM3,RANDOM6,RANDOM8,RANDOM9	3	26	0.115385
5	RANDOM2,RANDOM3,RANDOM7,RANDOM8,RANDOM9	3	26	0.115385
6	RANDOM1,RANDOM2,RANDOM3,RANDOM4,RANDOM5,RANDOM9	3	26	0.115385
3	RANDOM1,RANDOM4,RANDOM6	3	27	0.111111
3	RANDOM2,RANDOM8,RANDOM10	2	18	0.111111
3	RANDOM3,RANDOM9,RANDOM10	2	18	0.111111
3	RANDOM4,RANDOM6,RANDOM7	3	27	0.111111
4	RANDOM1,RANDOM2,RANDOM4,RANDOM7	3	27	0.111111
4	RANDOM1,RANDOM2,RANDOM7,RANDOM8	3	27	0.111111
4	RANDOM1,RANDOM3,RANDOM6,RANDOM8	3	27	0.111111
4	RANDOM1,RANDOM4,RANDOM6,RANDOM9	3	27	0.111111
4	RANDOM1,RANDOM5,RANDOM6,RANDOM9	3	27	0.111111
4	RANDOM2,RANDOM4,RANDOM6,RANDOM8	3	27	0.111111
4	RANDOM2,RANDOM4,RANDOM6,RANDOM9	3	27	0.111111
4	RANDOM2,RANDOM5,RANDOM7,RANDOM8	3	27	0.111111
4	RANDOM3,RANDOM5,RANDOM6,RANDOM8	3	27	0.111111
4	RANDOM5,RANDOM7,RANDOM8,RANDOM9	3	27	0.111111
4	RANDOM6,RANDOM7,RANDOM8,RANDOM9	3	27	0.111111
5	RANDOM1,RANDOM2,RANDOM3,RANDOM4,RANDOM7	3	27	0.111111
5	RANDOM1,RANDOM2,RANDOM3,RANDOM7,RANDOM8	3	27	0.111111
5	RANDOM1,RANDOM2,RANDOM4,RANDOM7,RANDOM9	3	27	0.111111
5	RANDOM1,RANDOM2,RANDOM7,RANDOM8,RANDOM9	3	27	0.111111
5	RANDOM1,RANDOM3,RANDOM6,RANDOM8,RANDOM9	3	27	0.111111
5	RANDOM2,RANDOM3,RANDOM4,RANDOM5,RANDOM7	3	27	0.111111
5	RANDOM2,RANDOM3,RANDOM4,RANDOM6,RANDOM8	3	27	0.111111
5	RANDOM2,RANDOM3,RANDOM4,RANDOM6,RANDOM9	3	27	0.111111
5	RANDOM2,RANDOM3,RANDOM4,RANDOM7,RANDOM8	3	27	0.111111
5	RANDOM2,RANDOM3,RANDOM5,RANDOM6,RANDOM8	3	27	0.111111
5	RANDOM2,RANDOM4,RANDOM5,RANDOM6,RANDOM8	3	27	0.111111
5	RANDOM2,RANDOM4,RANDOM5,RANDOM6,RANDOM9	3	27	0.111111
5	RANDOM2,RANDOM4,RANDOM5,RANDOM7,RANDOM9	3	27	0.111111
5	RANDOM2,RANDOM4,RANDOM7,RANDOM8,RANDOM9	3	27	0.111111
5	RANDOM2,RANDOM5,RANDOM6,RANDOM8,RANDOM9	3	27	0.111111
5	RANDOM3,RANDOM4,RANDOM5,RANDOM6,RANDOM8	3	27	0.111111
5	RANDOM3,RANDOM4,RANDOM5,RANDOM6,RANDOM9	3	27	0.111111
5	RANDOM3,RANDOM4,RANDOM6,RANDOM8,RANDOM9	3	27	0.111111
5	RANDOM3,RANDOM4,RANDOM7,RANDOM8,RANDOM10	3	27	0.111111
5	RANDOM4,RANDOM5,RANDOM6,RANDOM8,RANDOM9	3	27	0.111111
6	RANDOM1,RANDOM2,RANDOM3,RANDOM4,RANDOM7,RANDOM9	3	27	0.111111
6	RANDOM1,RANDOM2,RANDOM3,RANDOM7,RANDOM8,RANDOM9	3	27	0.111111
6	RANDOM2,RANDOM3,RANDOM4,RANDOM5,RANDOM6,RANDOM8	3	27	0.111111
6	RANDOM2,RANDOM3,RANDOM4,RANDOM5,RANDOM6,RANDOM9	3	27	0.111111
4	RANDOM1,RANDOM2,RANDOM6,RANDOM8	3	28	0.107143
4	RANDOM1,RANDOM3,RANDOM4,RANDOM6	3	28	0.107143
4	RANDOM1,RANDOM3,RANDOM5,RANDOM6	3	28	0.107143
4	RANDOM1,RANDOM3,RANDOM5,RANDOM8	3	28	0.107143
4	RANDOM1,RANDOM4,RANDOM5,RANDOM6	3	28	0.107143
4	RANDOM1,RANDOM4,RANDOM6,RANDOM8	3	28	0.107143
4	RANDOM1,RANDOM5,RANDOM7,RANDOM9	3	28	0.107143
4	RANDOM1,RANDOM6,RANDOM7,RANDOM9	3	28	0.107143
4	RANDOM2,RANDOM6,RANDOM7,RANDOM8	3	28	0.107143
4	RANDOM3,RANDOM4,RANDOM6,RANDOM7	3	28	0.107143
4	RANDOM3,RANDOM6,RANDOM7,RANDOM8	3	28	0.107143
5	RANDOM1,RANDOM2,RANDOM3,RANDOM5,RANDOM6	3	28	0.107143
5	RANDOM1,RANDOM2,RANDOM3,RANDOM5,RANDOM8	3	28	0.107143
5	RANDOM1,RANDOM2,RANDOM3,RANDOM6,RANDOM8	3	28	0.107143
5	RANDOM1,RANDOM2,RANDOM5,RANDOM6,RANDOM9	3	28	0.107143
5	RANDOM1,RANDOM2,RANDOM6,RANDOM8,RANDOM9	3	28	0.107143
5	RANDOM1,RANDOM3,RANDOM4,RANDOM5,RANDOM8	3	28	0.107143
5	RANDOM1,RANDOM3,RANDOM4,RANDOM6,RANDOM9	3	28	0.107143
5	RANDOM1,RANDOM3,RANDOM5,RANDOM6,RANDOM9	3	28	0.107143
5	RANDOM1,RANDOM3,RANDOM5,RANDOM8,RANDOM9	3	28	0.107143
5	RANDOM1,RANDOM4,RANDOM5,RANDOM6,RANDOM9	3	28	0.107143
5	RANDOM1,RANDOM4,RANDOM5,RANDOM7,RANDOM9	3	28	0.107143
5	RANDOM1,RANDOM4,RANDOM6,RANDOM8,RANDOM9	3	28	0.107143
5	RANDOM2,RANDOM4,RANDOM5,RANDOM7,RANDOM8	3	28	0.107143
5	RANDOM2,RANDOM4,RANDOM6,RANDOM8,RANDOM9	3	28	0.107143
5	RANDOM2,RANDOM5,RANDOM7,RANDOM8,RANDOM9	3	28	0.107143
5	RANDOM3,RANDOM4,RANDOM5,RANDOM7,RANDOM9	3	28	0.107143
5	RANDOM3,RANDOM5,RANDOM6,RANDOM8,RANDOM9	3	28	0.107143
5	RANDOM4,RANDOM5,RANDOM7,RANDOM8,RANDOM9	3	28	0.107143
6	RANDOM1,RANDOM2,RANDOM3,RANDOM4,RANDOM5,RANDOM8	3	28	0.107143
6	RANDOM1,RANDOM2,RANDOM3,RANDOM5,RANDOM6,RANDOM9	3	28	0.107143
6	RANDOM1,RANDOM2,RANDOM3,RANDOM5,RANDOM8,RANDOM9	3	28	0.107143
6	RANDOM1,RANDOM2,RANDOM3,RANDOM6,RANDOM8,RANDOM9	3	28	0.107143
6	RANDOM1,RANDOM3,RANDOM4,RANDOM5,RANDOM8,RANDOM9	3	28	0.107143
6	RANDOM2,RANDOM3,RANDOM4,RANDOM5,RANDOM7,RANDOM9	3	28	0.107143
6	RANDOM2,RANDOM3,RANDOM4,RANDOM6,RANDOM8,RANDOM9	3	28	0.107143
6	RANDOM2,RANDOM3,RANDOM4,RANDOM7,RANDOM8,RANDOM9	3	28	0.107143
6	RANDOM2,RANDOM3,RANDOM5,RANDOM6,RANDOM8,RANDOM9	3	28	0.107143
6	RANDOM2,RANDOM4,RANDOM5,RANDOM6,RANDOM8,RANDOM9	3	28	0.107143
6	RANDOM3,RANDOM4,RANDOM5,RANDOM6,RANDOM8,RANDOM9	3	28	0.107143
7	RANDOM1,RANDOM2,RANDOM3,RANDOM4,RANDOM5,RANDOM8,RANDOM9	3	28	0.107143
7	RANDOM2,RANDOM3,RANDOM4,RANDOM5,RANDOM6,RANDOM8,RANDOM9	3	28	0.107143
3	RANDOM1,RANDOM9,RANDOM10	2	19	0.105263
4	RANDOM2,RANDOM8,RANDOM9,RANDOM10	2	19	0.105263
4	RANDOM1,RANDOM2,RANDOM4,RANDOM6	3	29	0.103448
4	RANDOM1,RANDOM3,RANDOM6,RANDOM7	3	29	0.103448
4	RANDOM1,RANDOM5,RANDOM6,RANDOM8	3	29	0.103448
4	RANDOM1,RANDOM6,RANDOM7,RANDOM8	3	29	0.103448
4	RANDOM1,RANDOM6,RANDOM7,RANDOM10	3	29	0.103448
4	RANDOM4,RANDOM5,RANDOM6,RANDOM7	3	29	0.103448
4	RANDOM4,RANDOM6,RANDOM7,RANDOM8	3	29	0.103448
4	RANDOM4,RANDOM6,RANDOM7,RANDOM9	3	29	0.103448
4	RANDOM5,RANDOM6,RANDOM7,RANDOM8	3	29	0.103448
5	RANDOM1,RANDOM2,RANDOM3,RANDOM4,RANDOM6	3	29	0.103448
5	RANDOM1,RANDOM2,RANDOM3,RANDOM5,RANDOM7	3	29	0.103448
5	RANDOM1,RANDOM2,RANDOM4,RANDOM5,RANDOM6	3	29	0.103448
5	RANDOM1,RANDOM2,RANDOM4,RANDOM5,RANDOM7	3	29	0.103448
5	RANDOM1,RANDOM2,RANDOM4,RANDOM6,RANDOM9	3	29	0.103448
5	RANDOM1,RANDOM2,RANDOM4,RANDOM7,RANDOM8	3	29	0.103448
5	RANDOM1,RANDOM2,RANDOM5,RANDOM7,RANDOM9	3	29	0.103448
5	RANDOM1,RANDOM3,RANDOM4,RANDOM5,RANDOM6	3	29	0.103448
5	RANDOM1,RANDOM3,RANDOM4,RANDOM6,RANDOM8	3	29	0.103448
5	RANDOM1,RANDOM3,RANDOM5,RANDOM7,RANDOM9	3	29	0.103448
5	RANDOM1,RANDOM3,RANDOM6,RANDOM7,RANDOM9	3	29	0.103448
5	RANDOM1,RANDOM4,RANDOM5,RANDOM6,RANDOM8	3	29	0.103448
5	RANDOM1,RANDOM5,RANDOM6,RANDOM8,RANDOM9	3	29	0.103448
5	RANDOM1,RANDOM6,RANDOM7,RANDOM8,RANDOM9	3	29	0.103448
5	RANDOM2,RANDOM3,RANDOM5,RANDOM7,RANDOM8	3	29	0.103448
5	RANDOM2,RANDOM3,RANDOM6,RANDOM7,RANDOM8	3	29	0.103448
5	RANDOM2,RANDOM6,RANDOM7,RANDOM8,RANDOM9	3	29	0.103448
5	RANDOM3,RANDOM6,RANDOM7,RANDOM8,RANDOM9	3	29	0.103448
6	RANDOM1,RANDOM2,RANDOM3,RANDOM4,RANDOM5,RANDOM6	3	29	0.103448
6	RANDOM1,RANDOM2,RANDOM3,RANDOM4,RANDOM5,RANDOM7	3	29	0.103448
6	RANDOM1,RANDOM2,RANDOM3,RANDOM4,RANDOM6,RANDOM9	3	29	0.103448
6	RANDOM1,RANDOM2,RANDOM3,RANDOM4,RANDOM7,RANDOM8	3	29	0.103448
6	RANDOM1,RANDOM2,RANDOM3,RANDOM5,RANDOM7,RANDOM9	3	29	0.103448
6	RANDOM1,RANDOM2,RANDOM4,RANDOM5,RANDOM6,RANDOM9	3	29	0.103448
6	RANDOM1,RANDOM2,RANDOM4,RANDOM5,RANDOM7,RANDOM9	3	29	0.103448
6	RANDOM1,RANDOM2,RANDOM4,RANDOM7,RANDOM8,RANDOM9	3	29	0.103448
6	RANDOM1,RANDOM3,RANDOM4,RANDOM5,RANDOM6,RANDOM9	3	29	0.103448
6	RANDOM1,RANDOM3,RANDOM4,RANDOM5,RANDOM7,RANDOM9	3	29	0.103448
6	RANDOM1,RANDOM3,RANDOM4,RANDOM6,RANDOM8,RANDOM9	3	29	0.103448
6	RANDOM1,RANDOM4,RANDOM5,RANDOM6,RANDOM8,RANDOM9	3	29	0.103448
6	RANDOM2,RANDOM3,RANDOM4,RANDOM5,RANDOM7,RANDOM8	3	29	0.103448
6	RANDOM2,RANDOM4,RANDOM5,RANDOM7,RANDOM8,RANDOM9	3	29	0.103448
7	RANDOM1,RANDOM2,RANDOM3,RANDOM4,RANDOM5,RANDOM6,RANDOM9	3	29	0.103448
7	RANDOM1,RANDOM2,RANDOM3,RANDOM4,RANDOM5,RANDOM7,RANDOM9	3	29	0.103448
7	RANDOM1,RANDOM2,RANDOM3,RANDOM4,RANDOM7,RANDOM8,RANDOM9	3	29	0.103448
3	RANDOM1,RANDOM3,RANDOM10	2	20	0.1
3	RANDOM4,RANDOM9,RANDOM10	2	20	0.1
3	RANDOM6,RANDOM9,RANDOM10	2	20	0.1
4	RANDOM1,RANDOM3,RANDOM9,RANDOM10	2	20	0.1
4	RANDOM1,RANDOM4,RANDOM6,RANDOM7	3	30	0.1
4	RANDOM1,RANDOM5,RANDOM7,RANDOM8	3	30	0.1
4	RANDOM2,RANDOM4,RANDOM6,RANDOM7	3	30	0.1
5	RANDOM1,RANDOM2,RANDOM3,RANDOM6,RANDOM7	3	30	0.1
5	RANDOM1,RANDOM2,RANDOM4,RANDOM6,RANDOM8	3	30	0.1
5	RANDOM1,RANDOM2,RANDOM5,RANDOM6,RANDOM8	3	30	0.1
5	RANDOM1,RANDOM2,RANDOM6,RANDOM7,RANDOM9	3	30	0.1
5	RANDOM1,RANDOM3,RANDOM5,RANDOM6,RANDOM8	3	30	0.1
5	RANDOM1,RANDOM3,RANDOM6,RANDOM7,RANDOM8	3	30	0.1
5	RANDOM1,RANDOM4,RANDOM5,RANDOM7,RANDOM8	3	30	0.1
5	RANDOM1,RANDOM4,RANDOM6,RANDOM7,RANDOM9	3	30	0.1
5	RANDOM1,RANDOM5,RANDOM7,RANDOM8,RANDOM9	3	30	0.1
5	RANDOM2,RANDOM3,RANDOM4,RANDOM6,RANDOM7	3	30	0.1
5	RANDOM2,RANDOM4,RANDOM5,RANDOM6,RANDOM7	3	30	0.1
5	RANDOM2,RANDOM5,RANDOM6,RANDOM7,RANDOM8	3	30	0.1
5	RANDOM3,RANDOM4,RANDOM5,RANDOM6,RANDOM7	3	30	0.1
5	RANDOM3,RANDOM4,RANDOM6,RANDOM7,RANDOM8	3	30	0.1
5	RANDOM3,RANDOM4,RANDOM6,RANDOM7,RANDOM9	3	30	0.1
5	RANDOM3,RANDOM5,RANDOM7,RANDOM8,RANDOM9	3	30	0.1
5	RANDOM4,RANDOM5,RANDOM6,RANDOM7,RANDOM8	3	30	0.1
5	RANDOM4,RANDOM5,RANDOM6,RANDOM7,RANDOM9	3	30	0.1
5	RANDOM4,RANDOM6,RANDOM7,RANDOM8,RANDOM9	3	30	0.1
5	RANDOM5,RANDOM6,RANDOM7,RANDOM8,RANDOM9	3	30	0.1
6	RANDOM1,RANDOM2,RANDOM3,RANDOM4,RANDOM6,RANDOM8	3	30	0.1
6	RANDOM1,RANDOM2,RANDOM3,RANDOM5,RANDOM6,RANDOM8	3	30	0.1
6	RANDOM1,RANDOM2,RANDOM3,RANDOM6,RANDOM7,RANDOM9	3	30	0.1
6	RANDOM1,RANDOM2,RANDOM4,RANDOM5,RANDOM6,RANDOM8	3	30	0.1
6	RANDOM1,RANDOM2,RANDOM4,RANDOM6,RANDOM8,RANDOM9	3	30	0.1
6	RANDOM1,RANDOM2,RANDOM5,RANDOM6,RANDOM8,RANDOM9	3	30	0.1
6	RANDOM1,RANDOM3,RANDOM4,RANDOM5,RANDOM6,RANDOM8	3	30	0.1
6	RANDOM1,RANDOM3,RANDOM5,RANDOM6,RANDOM8,RANDOM9	3	30	0.1
6	RANDOM1,RANDOM3,RANDOM6,RANDOM7,RANDOM8,RANDOM9	3	30	0.1
6	RANDOM1,RANDOM4,RANDOM5,RANDOM7,RANDOM8,RANDOM9	3	30	0.1
6	RANDOM2,RANDOM3,RANDOM4,RANDOM5,RANDOM6,RANDOM7	3	30	0.1
6	RANDOM2,RANDOM3,RANDOM5,RANDOM7,RANDOM8,RANDOM9	3	30	0.1
6	RANDOM2,RANDOM3,RANDOM6,RANDOM7,RANDOM8,RANDOM9	3	30	0.1
6	RANDOM3,RANDOM4,RANDOM5,RANDOM7,RANDOM8,RANDOM9	3	30	0.1
7	RANDOM1,RANDOM2,RANDOM3,RANDOM4,RANDOM5,RANDOM6,RANDOM8	3	30	0.1
7	RANDOM1,RANDOM2,RANDOM3,RANDOM4,RANDOM6,RANDOM8,RANDOM9	3	30	0.1
7	RANDOM1,RANDOM2,RANDOM3,RANDOM5,RANDOM6,RANDOM8,RANDOM9	3	30	0.1
7	RANDOM1,RANDOM2,RANDOM4,RANDOM5,RANDOM6,RANDOM8,RANDOM9	3	30	0.1
7	RANDOM1,RANDOM3,RANDOM4,RANDOM5,RANDOM6,RANDOM8,RANDOM9	3	30	0.1
7	RANDOM2,RANDOM3,RANDOM4,RANDOM5,RANDOM7,RANDOM8,RANDOM9	3	30	0.1
8	RANDOM1,RANDOM2,RANDOM3,RANDOM4,RANDOM5,RANDOM6,RANDOM8,RANDOM9	3	30	0.1
5	RANDOM1,RANDOM2,RANDOM5,RANDOM7,RANDOM8	3	31	0.0967742
5	RANDOM1,RANDOM2,RANDOM6,RANDOM7,RANDOM8	3	31	0.0967742
5	RANDOM1,RANDOM3,RANDOM4,RANDOM6,RANDOM7	3	31	0.0967742
5	RANDOM1,RANDOM3,RANDOM5,RANDOM7,RANDOM8	3	31	0.0967742
5	RANDOM1,RANDOM4,RANDOM5,RANDOM6,RANDOM7	3	31	0.0967742
5	RANDOM1,RANDOM4,RANDOM6,RANDOM7,RANDOM8	3	31	0.0967742
5	RANDOM1,RANDOM5,RANDOM6,RANDOM7,RANDOM9	3	31	0.0967742
5	RANDOM2,RANDOM4,RANDOM6,RANDOM7,RANDOM8	3	31	0.0967742
5	RANDOM2,RANDOM4,RANDOM6,RANDOM7,RANDOM9	3	31	0.0967742
5	RANDOM3,RANDOM5,RANDOM6,RANDOM7,RANDOM8	3	31	0.0967742
6	RANDOM1,RANDOM2,RANDOM3,RANDOM5,RANDOM7,RANDOM8	3	31	0.0967742
6	RANDOM1,RANDOM2,RANDOM3,RANDOM6,RANDOM7,RANDOM8	3	31	0.0967742
6	RANDOM1,RANDOM2,RANDOM4,RANDOM5,RANDOM7,RANDOM8	3	31	0.0967742
6	RANDOM1,RANDOM2,RANDOM5,RANDOM7,RANDOM8,RANDOM9	3	31	0.0967742
6	RANDOM1,RANDOM2,RANDOM6,RANDOM7,RANDOM8,RANDOM9	3	31	0.0967742
6	RANDOM1,RANDOM3,RANDOM4,RANDOM5,RANDOM7,RANDOM8	3	31	0.0967742
6	RANDOM1,RANDOM3,RANDOM4,RANDOM6,RANDOM7,RANDOM9	3	31	0.0967742
6	RANDOM1,RANDOM3,RANDOM5,RANDOM7,RANDOM8,RANDOM9	3	31	0.0967742
6	RANDOM1,RANDOM4,RANDOM5,RANDOM6,RANDOM7,RANDOM9	3	31	0.0967742
6	RANDOM1,RANDOM4,RANDOM6,RANDOM7,RANDOM8,RANDOM9	3	31	0.0967742
6	RANDOM2,RANDOM3,RANDOM4,RANDOM6,RANDOM7,RANDOM8	3	31	0.0967742
6	RANDOM2,RANDOM3,RANDOM4,RANDOM6,RANDOM7,RANDOM9	3	31	0.0967742
6	RANDOM2,RANDOM3,RANDOM5,RANDOM6,RANDOM7,RANDOM8	3	31	0.0967742
6	RANDOM2,RANDOM4,RANDOM5,RANDOM6,RANDOM7,RANDOM8	3	31	0.0967742
6	RANDOM2,RANDOM4,RANDOM5,RANDOM6,RANDOM7,RANDOM9	3	31	0.0967742
6	RANDOM2,RANDOM5,RANDOM6,RANDOM7,RANDOM8,RANDOM9	3	31	0.0967742
6	RANDOM3,RANDOM4,RANDOM5,RANDOM6,RANDOM7,RANDOM8	3	31	0.0967742
6	RANDOM3,RANDOM4,RANDOM5,RANDOM6,RANDOM7,RANDOM9	3	31	0.0967742
6	RANDOM3,RANDOM4,RANDOM6,RANDOM7,RANDOM8,RANDOM9	3	31	0.0967742
6	RANDOM4,RANDOM5,RANDOM6,RANDOM7,RANDOM8,RANDOM9	3	31	0.0967742
7	RANDOM1,RANDOM2,RANDOM3,RANDOM4,RANDOM5,RANDOM7,RANDOM8	3	31	0.0967742
7	RANDOM1,RANDOM2,RANDOM3,RANDOM5,RANDOM7,RANDOM8,RANDOM9	3	31	0.0967742
7	RANDOM1,RANDOM2,RANDOM3,RANDOM6,RANDOM7,RANDOM8,RANDOM9	3	31	0.0967742
7	RANDOM1,RANDOM2,RANDOM4,RANDOM5,RANDOM7,RANDOM8,RANDOM9	3	31	0.0967742
7	RANDOM1,RANDOM3,RANDOM4,RANDOM5,RANDOM7,RANDOM8,RANDOM9	3	31	0.0967742
7	RANDOM2,RANDOM3,RANDOM4,RANDOM5,RANDOM6,RANDOM7,RANDOM8	3	31	0.0967742
7	RANDOM2,RANDOM3,RANDOM4,RANDOM5,RANDOM6,RANDOM7,RANDOM9	3	31	0.0967742
8	RANDOM1,RANDOM2,RANDOM3,RANDOM4,RANDOM5,RANDOM7,RANDOM8,RANDOM9	3	31	0.0967742
3	RANDOM1,RANDOM2,RANDOM10	2	21	0.0952381
3	RANDOM1,RANDOM8,RANDOM10	2	21	0.0952381
3	RANDOM2,RANDOM5,RANDOM10	2	21	0.0952381
3	RANDOM6,RANDOM8,RANDOM10	2	21	0.0952381
4	RANDOM3,RANDOM8,RANDOM9,RANDOM10	2	21	0.0952381
4	RANDOM4,RANDOM8,RANDOM9,RANDOM10	2	21	0.0952381
5	RANDOM1,RANDOM2,RANDOM4,RANDOM6,RANDOM7	3	32	0.09375
5	RANDOM1,RANDOM3,RANDOM5,RANDOM6,RANDOM7	3	32	0.09375
5	RANDOM1,RANDOM5,RANDOM6,RANDOM7,RANDOM8	3	32	0.09375
6	RANDOM1,RANDOM2,RANDOM3,RANDOM4,RANDOM6,RANDOM7	3	32	0.09375
6	RANDOM1,RANDOM2,RANDOM3,RANDOM5,RANDOM6,RANDOM7	3	32	0.09375
6	RANDOM1,RANDOM2,RANDOM4,RANDOM5,RANDOM6,RANDOM7	3	32	0.09375
6	RANDOM1,RANDOM2,RANDOM4,RANDOM6,RANDOM7,RANDOM9	3	32	0.09375
6	RANDOM1,RANDOM2,RANDOM5,RANDOM6,RANDOM7,RANDOM9	3	32	0.09375
6	RANDOM1,RANDOM3,RANDOM4,RANDOM5,RANDOM6,RANDOM7	3	32	0.09375
6	RANDOM1,RANDOM3,RANDOM4,RANDOM6,RANDOM7,RANDOM8	3	32	0.09375
6	RANDOM1,RANDOM3,RANDOM5,RANDOM6,RANDOM7,RANDOM9	3	32	0.09375
6	RANDOM1,RANDOM4,RANDOM5,RANDOM6,RANDOM7,RANDOM8	3	32	0.09375
6	RANDOM1,RANDOM5,RANDOM6,RANDOM7,RANDOM8,RANDOM9	3	32	0.09375
6	RANDOM2,RANDOM4,RANDOM6,RANDOM7,RANDOM8,RANDOM9	3	32	0.09375
6	RANDOM3,RANDOM5,RANDOM6,RANDOM7,RANDOM8,RANDOM9	3	32	0.09375
7	RANDOM1,RANDOM2,RANDOM3,RANDOM4,RANDOM5,RANDOM6,RANDOM7	3	32	0.09375
7	RANDOM1,RANDOM2,RANDOM3,RANDOM4,RANDOM6,RANDOM7,RANDOM9	3	32	0.09375
7	RANDOM1,RANDOM2,RANDOM3,RANDOM5,RANDOM6,RANDOM7,RANDOM9	3	32	0.09375
7	RANDOM1,RANDOM2,RANDOM4,RANDOM5,RANDOM6,RANDOM7,RANDOM9	3	32	0.09375
7	RANDOM1,RANDOM3,RANDOM4,RANDOM5,RANDOM6,RANDOM7,RANDOM9	3	32	0.09375
7	RANDOM1,RANDOM3,RANDOM4,RANDOM6,RANDOM7,RANDOM8,RANDOM9	3	32	0.09375
7	RANDOM1,RANDOM4,RANDOM5,RANDOM6,RANDOM7,RANDOM8,RANDOM9	3	32	0.09375
7	RANDOM2,RANDOM3,RANDOM4,RANDOM6,RANDOM7,RANDOM8,RANDOM9	3	32	0.09375
7	RANDOM2,RANDOM3,RANDOM5,RANDOM6,RANDOM7,RANDOM8,RANDOM9	3	32	0.09375
7	RANDOM2,RANDOM4,RANDOM5,RANDOM6,RANDOM7,RANDOM8,RANDOM9	3	32	0.09375
7	RANDOM3,RANDOM4,RANDOM5,RANDOM6,RANDOM7,RANDOM8,RANDOM9	3	32	0.09375
8	RANDOM1,RANDOM2,RANDOM3,RANDOM4,RANDOM5,RANDOM6,RANDOM7,RANDOM9	3	32	0.09375
8	RANDOM2,RANDOM3,RANDOM4,RANDOM5,RANDOM6,RANDOM7,RANDOM8,RANDOM9	3	32	0.09375
3	RANDOM1,RANDOM4,RANDOM10	2	22	0.0909091
3	RANDOM4,RANDOM5,RANDOM10	2	22	0.0909091
3	RANDOM5,RANDOM8,RANDOM10	2	22	0.0909091
4	RANDOM1,RANDOM8,RANDOM9,RANDOM10	2	22	0.0909091
4	RANDOM2,RANDOM6,RANDOM9,RANDOM10	2	22	0.0909091
4	RANDOM3,RANDOM4,RANDOM9,RANDOM10	2	22	0.0909091
4	RANDOM6,RANDOM8,RANDOM9,RANDOM10	2	22	0.0909091
6	RANDOM1,RANDOM2,RANDOM4,RANDOM6,RANDOM7,RANDOM8	3	33	0.0909091
6	RANDOM1,RANDOM2,RANDOM5,RANDOM6,RANDOM7,RANDOM8	3	33	0.0909091
6	RANDOM1,RANDOM3,RANDOM5,RANDOM6,RANDOM7,RANDOM8	3	33	0.0909091
7	RANDOM1,RANDOM2,RANDOM3,RANDOM4,RANDOM6,RANDOM7,RANDOM8	3	33	0.0909091
7	RANDOM1,RANDOM2,RANDOM3,RANDOM5,RANDOM6,RANDOM7,RANDOM8	3	33	0.0909091
7	RANDOM1,RANDOM2,RANDOM4,RANDOM5,RANDOM6,RANDOM7,RANDOM8	3	33	0.0909091
7	RANDOM1,RANDOM2,RANDOM4,RANDOM6,RANDOM7,RANDOM8,RANDOM9	3	33	0.0909091
7	RANDOM1,RANDOM2,RANDOM5,RANDOM6,RANDOM7,RANDOM8,RANDOM9	3	33	0.0909091
7	RANDOM1,RANDOM3,RANDOM4,RANDOM5,RANDOM6,RANDOM7,RANDOM8	3	33	0.0909091
7	RANDOM1,RANDOM3,RANDOM5,RANDOM6,RANDOM7,RANDOM8,RANDOM9	3	33	0.0909091
8	RANDOM1,RANDOM2,RANDOM3,RANDOM4,RANDOM5,RANDOM6,RANDOM7,RANDOM8	3	33	0.0909091
8	RANDOM1,RANDOM2,RANDOM3,RANDOM4,RANDOM6,RANDOM7,RANDOM8,RANDOM9	3	33	0.0909091
8	RANDOM1,RANDOM2,RANDOM3,RANDOM5,RANDOM6,RANDOM7,RANDOM8,RANDOM9	3	33	0.0909091
8	RANDOM1,RANDOM2,RANDOM4,RANDOM5,RANDOM6,RANDOM7,RANDOM8,RANDOM9	3	33	0.0909091
8	RANDOM1,RANDOM3,RANDOM4,RANDOM5,RANDOM6,RANDOM7,RANDOM8,RANDOM9	3	33	0.0909091
9	RANDOM1,RANDOM2,RANDOM3,RANDOM4,RANDOM5,RANDOM6,RANDOM7,RANDOM8,RANDOM9	3	33	0.0909091
3	RANDOM2,RANDOM7,RANDOM10	2	23	0.0869565
3	RANDOM3,RANDOM5,RANDOM10	2	23	0.0869565
3	RANDOM7,RANDOM9,RANDOM10	2	23	0.0869565
4	RANDOM1,RANDOM3,RANDOM8,RANDOM10	2	23	0.0869565
4	RANDOM1,RANDOM4,RANDOM8,RANDOM10	2	23	0.0869565
4	RANDOM1,RANDOM4,RANDOM9,RANDOM10	2	23	0.0869565
4	RANDOM2,RANDOM6,RANDOM8,RANDOM10	2	23	0.0869565
4	RANDOM4,RANDOM5,RANDOM8,RANDOM10	2	23	0.0869565
4	RANDOM7,RANDOM8,RANDOM9,RANDOM10	2	23	0.0869565
5	RANDOM1,RANDOM3,RANDOM8,RANDOM9,RANDOM10	2	23	0.0869565
5	RANDOM3,RANDOM4,RANDOM8,RANDOM9,RANDOM10	2	23	0.0869565
4	RANDOM1,RANDOM3,RANDOM4,RANDOM10	2	24	0.0833333
4	RANDOM3,RANDOM4,RANDOM5,RANDOM10	2	24	0.0833333
5	RANDOM1,RANDOM3,RANDOM4,RANDOM9,RANDOM10	2	24	0.0833333
5	RANDOM1,RANDOM4,RANDOM8,RANDOM9,RANDOM10	2	24	0.0833333
5	RANDOM2,RANDOM6,RANDOM8,RANDOM9,RANDOM10	2	24	0.0833333
3	RANDOM1,RANDOM5,RANDOM10	2	25	0.08
4	RANDOM2,RANDOM5,RANDOM6,RANDOM10	2	25	0.08
4	RANDOM3,RANDOM5,RANDOM8,RANDOM10	2	25	0.08
4	RANDOM3,RANDOM7,RANDOM9,RANDOM10	2	25	0.08
4	RANDOM4,RANDOM7,RANDOM9,RANDOM10	2	25	0.08
5	RANDOM1,RANDOM3,RANDOM4,RANDOM8,RANDOM10	2	25	0.08
5	RANDOM3,RANDOM4,RANDOM5,RANDOM8,RANDOM10	2	25	0.08
6	RANDOM1,RANDOM3,RANDOM4,RANDOM8,RANDOM9,RANDOM10	2	25	0.08
4	RANDOM1,RANDOM2,RANDOM5,RANDOM10	2	26	0.0769231
4	RANDOM1,RANDOM2,RANDOM6,RANDOM10	2	26	0.0769231
4	RANDOM1,RANDOM3,RANDOM7,RANDOM10	2	26	0.0769231
4	RANDOM1,RANDOM7,RANDOM8,RANDOM10	2	26	0.0769231
4	RANDOM1,RANDOM7,RANDOM9,RANDOM10	2	26	0.0769231
4	RANDOM2,RANDOM5,RANDOM7,RANDOM10	2	26	0.0769231
4	RANDOM4,RANDOM5,RANDOM7,RANDOM10	2	26	0.0769231
4	RANDOM5,RANDOM7,RANDOM8,RANDOM10	2	26	0.0769231
5	RANDOM1,RANDOM3,RANDOM7,RANDOM9,RANDOM10	2	26	0.0769231
5	RANDOM1,RANDOM7,RANDOM8,RANDOM9,RANDOM10	2	26	0.0769231
5	RANDOM3,RANDOM7,RANDOM8,RANDOM9,RANDOM10	2	26	0.0769231
5	RANDOM4,RANDOM7,RANDOM8,RANDOM9,RANDOM10	2	26	0.0769231
4	RANDOM1,RANDOM2,RANDOM7,RANDOM10	2	27	0.0740741
4	RANDOM1,RANDOM4,RANDOM7,RANDOM10	2	27	0.0740741
5	RANDOM1,RANDOM3,RANDOM7,RANDOM8,RANDOM10	2	27	0.0740741
5	RANDOM1,RANDOM4,RANDOM7,RANDOM9,RANDOM10	2	27	0.0740741
5	RANDOM3,RANDOM4,RANDOM7,RANDOM9,RANDOM10	2	27	0.0740741
5	RANDOM4,RANDOM5,RANDOM7,RANDOM8,RANDOM10	2	27	0.0740741
6	RANDOM1,RANDOM3,RANDOM7,RANDOM8,RANDOM9,RANDOM10	2	27	0.0740741
4	RANDOM1,RANDOM5,RANDOM6,RANDOM10	2	28	0.0714286
4	RANDOM2,RANDOM6,RANDOM7,RANDOM10	2	28	0.0714286
4	RANDOM3,RANDOM5,RANDOM7,RANDOM10	2	28	0.0714286
5	RANDOM1,RANDOM3,RANDOM4,RANDOM7,RANDOM10	2	28	0.0714286
5	RANDOM1,RANDOM4,RANDOM7,RANDOM8,RANDOM10	2	28	0.0714286
5	RANDOM3,RANDOM4,RANDOM5,RANDOM7,RANDOM10	2	28	0.0714286
6	RANDOM1,RANDOM3,RANDOM4,RANDOM7,RANDOM9,RANDOM10	2	28	0.0714286
6	RANDOM1,RANDOM4,RANDOM7,RANDOM8,RANDOM9,RANDOM10	2	28	0.0714286
6	RANDOM3,RANDOM4,RANDOM7,RANDOM8,RANDOM9,RANDOM10	2	28	0.0714286
4	RANDOM1,RANDOM5,RANDOM7,RANDOM10	2	29	0.0689655
4	RANDOM5,RANDOM6,RANDOM7,RANDOM10	2	29	0.0689655
5	RANDOM1,RANDOM2,RANDOM5,RANDOM6,RANDOM10	2	29	0.0689655
5	RANDOM3,RANDOM5,RANDOM7,RANDOM8,RANDOM10	2	29	0.0689655
6	RANDOM1,RANDOM3,RANDOM4,RANDOM7,RANDOM8,RANDOM10	2	29	0.0689655
6	RANDOM3,RANDOM4,RANDOM5,RANDOM7,RANDOM8,RANDOM10	2	29	0.0689655
7	RANDOM1,RANDOM3,RANDOM4,RANDOM7,RANDOM8,RANDOM9,RANDOM10	2	29	0.0689655
5	RANDOM1,RANDOM2,RANDOM5,RANDOM7,RANDOM10	2	30	0.0666667
5	RANDOM2,RANDOM5,RANDOM6,RANDOM7,RANDOM10	2	30	0.0666667
5	RANDOM1,RANDOM2,RANDOM6,RANDOM7,RANDOM10	2	31	0.0645161
5	RANDOM1,RANDOM5,RANDOM6,RANDOM7,RANDOM10	2	32	0.0625
6	RANDOM1,RANDOM2,RANDOM5,RANDOM6,RANDOM7,RANDOM10	2	33	0.0606061
3	RANDOM2,RANDOM3,RANDOM10	1	18	0.0555556
4	RANDOM2,RANDOM3,RANDOM9,RANDOM10	1	19	0.0526316
3	RANDOM3,RANDOM6,RANDOM10	1	20	0.05
3	RANDOM2,RANDOM4,RANDOM10	1	21	0.047619
3	RANDOM5,RANDOM9,RANDOM10	1	21	0.047619
4	RANDOM1,RANDOM2,RANDOM3,RANDOM10	1	21	0.047619
4	RANDOM1,RANDOM2,RANDOM9,RANDOM10	1	21	0.047619
4	RANDOM2,RANDOM3,RANDOM8,RANDOM10	1	21	0.047619
5	RANDOM1,RANDOM2,RANDOM3,RANDOM9,RANDOM10	1	21	0.047619
4	RANDOM2,RANDOM3,RANDOM4,RANDOM10	1	22	0.0454545
4	RANDOM2,RANDOM4,RANDOM8,RANDOM10	1	22	0.0454545
4	RANDOM2,RANDOM4,RANDOM9,RANDOM10	1	22	0.0454545
4	RANDOM2,RANDOM5,RANDOM9,RANDOM10	1	22	0.0454545
5	RANDOM2,RANDOM3,RANDOM8,RANDOM9,RANDOM10	1	22	0.0454545
4	RANDOM2,RANDOM3,RANDOM5,RANDOM10	1	23	0.0434783
4	RANDOM2,RANDOM3,RANDOM6,RANDOM10	1	23	0.0434783
4	RANDOM2,RANDOM4,RANDOM5,RANDOM10	1	23	0.0434783
4	RANDOM2,RANDOM5,RANDOM8,RANDOM10	1	23	0.0434783
4	RANDOM3,RANDOM6,RANDOM9,RANDOM10	1	23	0.0434783
4	RANDOM4,RANDOM5,RANDOM9,RANDOM10	1	23	0.0434783
4	RANDOM5,RANDOM8,RANDOM9,RANDOM10	1	23	0.0434783
5	RANDOM2,RANDOM3,RANDOM4,RANDOM8,RANDOM10	1	23	0.0434783
5	RANDOM2,RANDOM3,RANDOM4,RANDOM9,RANDOM10	1	23	0.0434783
5	RANDOM2,RANDOM4,RANDOM8,RANDOM9,RANDOM10	1	23	0.0434783
3	RANDOM4,RANDOM6,RANDOM10	1	24	0.0416667
4	RANDOM1,RANDOM2,RANDOM8,RANDOM10	1	24	0.0416667
4	RANDOM1,RANDOM6,RANDOM9,RANDOM10	1	24	0.0416667
4	RANDOM2,RANDOM7,RANDOM8,RANDOM10	1	24	0.0416667
4	RANDOM2,RANDOM7,RANDOM9,RANDOM10	1	24	0.0416667
4	RANDOM3,RANDOM5,RANDOM9,RANDOM10	1	24	0.0416667
4	RANDOM3,RANDOM6,RANDOM8,RANDOM10	1	24	0.0416667
5	RANDOM1,RANDOM2,RANDOM3,RANDOM8,RANDOM10	1	24	0.0416667
5	RANDOM1,RANDOM2,RANDOM8,RANDOM9,RANDOM10	1	24	0.0416667
5	RANDOM2,RANDOM3,RANDOM4,RANDOM5,RANDOM10	1	24	0.0416667
5	RANDOM2,RANDOM3,RANDOM5,RANDOM9,RANDOM10	1	24	0.0416667
5	RANDOM2,RANDOM3,RANDOM6,RANDOM9,RANDOM10	1	24	0.0416667
5	RANDOM2,RANDOM4,RANDOM5,RANDOM8,RANDOM10	1	24	0.0416667
5	RANDOM2,RANDOM4,RANDOM5,RANDOM9,RANDOM10	1	24	0.0416667
5	RANDOM2,RANDOM5,RANDOM8,RANDOM9,RANDOM10	1	24	0.0416667
5	RANDOM4,RANDOM5,RANDOM8,RANDOM9,RANDOM10	1	24	0.0416667
6	RANDOM1,RANDOM2,RANDOM3,RANDOM8,RANDOM9,RANDOM10	1	24	0.0416667
6	RANDOM2,RANDOM3,RANDOM4,RANDOM8,RANDOM9,RANDOM10	1	24	0.0416667
4	RANDOM1,RANDOM2,RANDOM4,RANDOM10	1	25	0.04
4	RANDOM1,RANDOM3,RANDOM6,RANDOM10	1	25	0.04
4	RANDOM1,RANDOM5,RANDOM9,RANDOM10	1	25	0.04
4	RANDOM2,RANDOM3,RANDOM7,RANDOM10	1	25	0.04
4	RANDOM3,RANDOM4,RANDOM6,RANDOM10	1	25	0.04
4	RANDOM4,RANDOM6,RANDOM8,RANDOM10	1	25	0.04
4	RANDOM5,RANDOM6,RANDOM8,RANDOM10	1	25	0.04
4	RANDOM5,RANDOM6,RANDOM9,RANDOM10	1	25	0.04
5	RANDOM1,RANDOM2,RANDOM3,RANDOM4,RANDOM10	1	25	0.04
5	RANDOM1,RANDOM2,RANDOM4,RANDOM9,RANDOM10	1	25	0.04
5	RANDOM1,RANDOM3,RANDOM6,RANDOM9,RANDOM10	1	25	0.04
5	RANDOM2,RANDOM3,RANDOM5,RANDOM8,RANDOM10	1	25	0.04
5	RANDOM2,RANDOM3,RANDOM6,RANDOM8,RANDOM10	1	25	0.04
5	RANDOM2,RANDOM7,RANDOM8,RANDOM9,RANDOM10	1	25	0.04
5	RANDOM3,RANDOM4,RANDOM5,RANDOM9,RANDOM10	1	25	0.04
5	RANDOM3,RANDOM6,RANDOM8,RANDOM9,RANDOM10	1	25	0.04
6	RANDOM1,RANDOM2,RANDOM3,RANDOM4,RANDOM9,RANDOM10	1	25	0.04
6	RANDOM2,RANDOM3,RANDOM4,RANDOM5,RANDOM8,RANDOM10	1	25	0.04
6	RANDOM2,RANDOM3,RANDOM4,RANDOM5,RANDOM9,RANDOM10	1	25	0.04
6	RANDOM2,RANDOM4,RANDOM5,RANDOM8,RANDOM9,RANDOM10	1	25	0.04
4	RANDOM1,RANDOM3,RANDOM5,RANDOM10	1	26	0.0384615
4	RANDOM1,RANDOM4,RANDOM5,RANDOM10	1	26	0.0384615
4	RANDOM1,RANDOM6,RANDOM8,RANDOM10	1	26	0.0384615
4	RANDOM2,RANDOM4,RANDOM7,RANDOM10	1	26	0.0384615
4	RANDOM3,RANDOM5,RANDOM6,RANDOM10	1	26	0.0384615
4	RANDOM3,RANDOM6,RANDOM7,RANDOM10	1	26	0.0384615
4	RANDOM4,RANDOM5,RANDOM6,RANDOM10	1	26	0.0384615
4	RANDOM4,RANDOM6,RANDOM9,RANDOM10	1	26	0.0384615
4	RANDOM5,RANDOM7,RANDOM9,RANDOM10	1	26	0.0384615
4	RANDOM6,RANDOM7,RANDOM8,RANDOM10	1	26	0.0384615
5	RANDOM1,RANDOM2,RANDOM3,RANDOM5,RANDOM10	1	26	0.0384615
5	RANDOM1,RANDOM2,RANDOM3,RANDOM6,RANDOM10	1	26	0.0384615
5	RANDOM1,RANDOM2,RANDOM4,RANDOM8,RANDOM10	1	26	0.0384615
5	RANDOM1,RANDOM2,RANDOM5,RANDOM9,RANDOM10	1	26	0.0384615
5	RANDOM1,RANDOM2,RANDOM6,RANDOM9,RANDOM10	1	26	0.0384615
5	RANDOM1,RANDOM3,RANDOM5,RANDOM9,RANDOM10	1	26	0.0384615
5	RANDOM1,RANDOM4,RANDOM5,RANDOM9,RANDOM10	1	26	0.0384615
5	RANDOM1,RANDOM6,RANDOM8,RANDOM9,RANDOM10	1	26	0.0384615
5	RANDOM2,RANDOM3,RANDOM5,RANDOM6,RANDOM10	1	26	0.0384615
5	RANDOM2,RANDOM3,RANDOM7,RANDOM8,RANDOM10	1	26	0.0384615
5	RANDOM2,RANDOM3,RANDOM7,RANDOM9,RANDOM10	1	26	0.0384615
5	RANDOM2,RANDOM5,RANDOM6,RANDOM8,RANDOM10	1	26	0.0384615
5	RANDOM2,RANDOM5,RANDOM6,RANDOM9,RANDOM10	1	26	0.0384615
5	RANDOM3,RANDOM4,RANDOM6,RANDOM8,RANDOM10	1	26	0.0384615
5	RANDOM3,RANDOM5,RANDOM8,RANDOM9,RANDOM10	1	26	0.0384615
5	RANDOM4,RANDOM5,RANDOM6,RANDOM8,RANDOM10	1	26	0.0384615
5	RANDOM4,RANDOM6,RANDOM8,RANDOM9,RANDOM10	1	26	0.0384615
5	RANDOM5,RANDOM6,RANDOM8,RANDOM9,RANDOM10	1	26	0.0384615
6	RANDOM1,RANDOM2,RANDOM3,RANDOM4,RANDOM8,RANDOM10	1	26	0.0384615
6	RANDOM1,RANDOM2,RANDOM3,RANDOM5,RANDOM9,RANDOM10	1	26	0.0384615
6	RANDOM1,RANDOM2,RANDOM3,RANDOM6,RANDOM9,RANDOM10	1	26	0.0384615
6	RANDOM1,RANDOM2,RANDOM4,RANDOM8,RANDOM9,RANDOM10	1	26	0.0384615
6	RANDOM2,RANDOM3,RANDOM5,RANDOM8,RANDOM9,RANDOM10	1	26	0.0384615
6	RANDOM2,RANDOM3,RANDOM6,RANDOM8,RANDOM9,RANDOM10	1	26	0.0384615
6	RANDOM3,RANDOM4,RANDOM5,RANDOM8,RANDOM9,RANDOM10	1	26	0.0384615
7	RANDOM1,RANDOM2,RANDOM3,RANDOM4,RANDOM8,RANDOM9,RANDOM10	1	26	0.0384615
7	RANDOM2,RANDOM3,RANDOM4,RANDOM5,RANDOM8,RANDOM9,RANDOM10	1	26	0.0384615
4	RANDOM1,RANDOM5,RANDOM8,RANDOM10	1	27	0.037037
4	RANDOM2,RANDOM4,RANDOM6,RANDOM10	1	27	0.037037
4	RANDOM6,RANDOM7,RANDOM9,RANDOM10	1	27	0.037037
5	RANDOM1,RANDOM2,RANDOM3,RANDOM7,RANDOM10	1	27	0.037037
5	RANDOM1,RANDOM2,RANDOM4,RANDOM5,RANDOM10	1	27	0.037037
5	RANDOM1,RANDOM2,RANDOM7,RANDOM9,RANDOM10	1	27	0.037037
5	RANDOM1,RANDOM3,RANDOM4,RANDOM5,RANDOM10	1	27	0.037037
5	RANDOM1,RANDOM3,RANDOM6,RANDOM8,RANDOM10	1	27	0.037037
5	RANDOM1,RANDOM4,RANDOM5,RANDOM8,RANDOM10	1	27	0.037037
5	RANDOM1,RANDOM5,RANDOM8,RANDOM9,RANDOM10	1	27	0.037037
5	RANDOM2,RANDOM3,RANDOM4,RANDOM6,RANDOM10	1	27	0.037037
5	RANDOM2,RANDOM3,RANDOM4,RANDOM7,RANDOM10	1	27	0.037037
5	RANDOM2,RANDOM4,RANDOM5,RANDOM6,RANDOM10	1	27	0.037037
5	RANDOM2,RANDOM4,RANDOM5,RANDOM7,RANDOM10	1	27	0.037037
5	RANDOM2,RANDOM4,RANDOM6,RANDOM8,RANDOM10	1	27	0.037037
5	RANDOM2,RANDOM4,RANDOM7,RANDOM8,RANDOM10	1	27	0.037037
5	RANDOM2,RANDOM4,RANDOM7,RANDOM9,RANDOM10	1	27	0.037037
5	RANDOM2,RANDOM5,RANDOM7,RANDOM8,RANDOM10	1	27	0.037037
5	RANDOM2,RANDOM5,RANDOM7,RANDOM9,RANDOM10	1	27	0.037037
5	RANDOM3,RANDOM4,RANDOM5,RANDOM6,RANDOM10	1	27	0.037037
5	RANDOM3,RANDOM4,RANDOM6,RANDOM9,RANDOM10	1	27	0.037037
5	RANDOM3,RANDOM5,RANDOM6,RANDOM8,RANDOM10	1	27	0.037037
5	RANDOM3,RANDOM5,RANDOM6,RANDOM9,RANDOM10	1	27	0.037037
5	RANDOM4,RANDOM5,RANDOM6,RANDOM9,RANDOM10	1	27	0.037037
5	RANDOM4,RANDOM5,RANDOM7,RANDOM9,RANDOM10	1	27	0.037037
5	RANDOM5,RANDOM7,RANDOM8,RANDOM9,RANDOM10	1	27	0.037037
5	RANDOM6,RANDOM7,RANDOM8,RANDOM9,RANDOM10	1	27	0.037037
6	RANDOM1,RANDOM2,RANDOM3,RANDOM4,RANDOM5,RANDOM10	1	27	0.037037
6	RANDOM1,RANDOM2,RANDOM3,RANDOM7,RANDOM9,RANDOM10	1	27	0.037037
6	RANDOM1,RANDOM2,RANDOM4,RANDOM5,RANDOM9,RANDOM10	1	27	0.037037
6	RANDOM1,RANDOM3,RANDOM4,RANDOM5,RANDOM9,RANDOM10	1	27	0.037037
6	RANDOM1,RANDOM3,RANDOM6,RANDOM8,RANDOM9,RANDOM10	1	27	0.037037
6	RANDOM1,RANDOM4,RANDOM5,RANDOM8,RANDOM9,RANDOM10	1	27	0.037037
6	RANDOM2,RANDOM3,RANDOM4,RANDOM5,RANDOM6,RANDOM10	1	27	0.037037
6	RANDOM2,RANDOM3,RANDOM4,RANDOM6,RANDOM8,RANDOM10	1	27	0.037037
6	RANDOM2,RANDOM3,RANDOM5,RANDOM6,RANDOM8,RANDOM10	1	27	0.037037
6	RANDOM2,RANDOM3,RANDOM5,RANDOM6,RANDOM9,RANDOM10	1	27	0.037037
6	RANDOM2,RANDOM3,RANDOM7,RANDOM8,RANDOM9,RANDOM10	1	27	0.037037
6	RANDOM2,RANDOM4,RANDOM5,RANDOM6,RANDOM8,RANDOM10	1	27	0.037037
6	RANDOM2,RANDOM5,RANDOM6,RANDOM8,RANDOM9,RANDOM10	1	27	0.037037
6	RANDOM3,RANDOM4,RANDOM5,RANDOM6,RANDOM8,RANDOM10	1	27	0.037037
6	RANDOM3,RANDOM4,RANDOM6,RANDOM8,RANDOM9,RANDOM10	1	27	0.037037
6	RANDOM4,RANDOM5,RANDOM6,RANDOM8,RANDOM9,RANDOM10	1	27	0.037037
7	RANDOM1,RANDOM2,RANDOM3,RANDOM4,RANDOM5,RANDOM9,RANDOM10	1	27	0.037037
7	RANDOM2,RANDOM3,RANDOM4,RANDOM5,RANDOM6,RANDOM8,RANDOM10	1	27	0.037037
4	RANDOM1,RANDOM4,RANDOM6,RANDOM10	1	28	0.0357143
4	RANDOM4,RANDOM6,RANDOM7,RANDOM10	1	28	0.0357143
5	RANDOM1,RANDOM2,RANDOM5,RANDOM8,RANDOM10	1	28	0.0357143
5	RANDOM1,RANDOM2,RANDOM6,RANDOM8,RANDOM10	1	28	0.0357143
5	RANDOM1,RANDOM2,RANDOM7,RANDOM8,RANDOM10	1	28	0.0357143
5	RANDOM1,RANDOM3,RANDOM5,RANDOM8,RANDOM10	1	28	0.0357143
5	RANDOM1,RANDOM4,RANDOM6,RANDOM8,RANDOM10	1	28	0.0357143
5	RANDOM1,RANDOM4,RANDOM6,RANDOM9,RANDOM10	1	28	0.0357143
5	RANDOM1,RANDOM5,RANDOM6,RANDOM9,RANDOM10	1	28	0.0357143
5	RANDOM2,RANDOM3,RANDOM5,RANDOM7,RANDOM10	1	28	0.0357143
5	RANDOM2,RANDOM4,RANDOM6,RANDOM9,RANDOM10	1	28	0.0357143
5	RANDOM2,RANDOM6,RANDOM7,RANDOM8,RANDOM10	1	28	0.0357143
5	RANDOM3,RANDOM6,RANDOM7,RANDOM8,RANDOM10	1	28	0.0357143
6	RANDOM1,RANDOM2,RANDOM3,RANDOM5,RANDOM8,RANDOM10	1	28	0.0357143
6	RANDOM1,RANDOM2,RANDOM3,RANDOM6,RANDOM8,RANDOM10	1	28	0.0357143
6	RANDOM1,RANDOM2,RANDOM3,RANDOM7,RANDOM8,RANDOM10	1	28	0.0357143
6	RANDOM1,RANDOM2,RANDOM4,RANDOM5,RANDOM8,RANDOM10	1	28	0.0357143
6	RANDOM1,RANDOM2,RANDOM5,RANDOM8,RANDOM9,RANDOM10	1	28	0.0357143
6	RANDOM1,RANDOM2,RANDOM6,RANDOM8,RANDOM9,RANDOM10	1	28	0.0357143
6	RANDOM1,RANDOM2,RANDOM7,RANDOM8,RANDOM9,RANDOM10	1	28	0.0357143
6	RANDOM1,RANDOM3,RANDOM4,RANDOM5,RANDOM8,RANDOM10	1	28	0.0357143
6	RANDOM1,RANDOM3,RANDOM5,RANDOM8,RANDOM9,RANDOM10	1	28	0.0357143
6	RANDOM1,RANDOM4,RANDOM6,RANDOM8,RANDOM9,RANDOM10	1	28	0.0357143
6	RANDOM2,RANDOM3,RANDOM4,RANDOM5,RANDOM7,RANDOM10	1	28	0.0357143
6	RANDOM2,RANDOM3,RANDOM4,RANDOM6,RANDOM9,RANDOM10	1	28	0.0357143
6	RANDOM2,RANDOM3,RANDOM4,RANDOM7,RANDOM8,RANDOM10	1	28	0.0357143
6	RANDOM2,RANDOM3,RANDOM4,RANDOM7,RANDOM9,RANDOM10	1	28	0.0357143
6	RANDOM2,RANDOM4,RANDOM5,RANDOM6,RANDOM9,RANDOM10	1	28	0.0357143
6	RANDOM2,RANDOM4,RANDOM5,RANDOM7,RANDOM8,RANDOM10	1	28	0.0357143
6	RANDOM2,RANDOM4,RANDOM5,RANDOM7,RANDOM9,RANDOM10	1	28	0.0357143
6	RANDOM2,RANDOM4,RANDOM6,RANDOM8,RANDOM9,RANDOM10	1	28	0.0357143
6	RANDOM2,RANDOM4,RANDOM7,RANDOM8,RANDOM9,RANDOM10	1	28	0.0357143
6	RANDOM2,RANDOM5,RANDOM7,RANDOM8,RANDOM9,RANDOM10	1	28	0.0357143
6	RANDOM3,RANDOM4,RANDOM5,RANDOM6,RANDOM9,RANDOM10	1	28	0.0357143
6	RANDOM3,RANDOM5,RANDOM6,RANDOM8,RANDOM9,RANDOM10	1	28	0.0357143
6	RANDOM4,RANDOM5,RANDOM7,RANDOM8,RANDOM9,RANDOM10	1	28	0.0357143
7	RANDOM1,RANDOM2,RANDOM3,RANDOM4,RANDOM5,RANDOM8,RANDOM10	1	28	0.0357143
7	RANDOM1,RANDOM2,RANDOM3,RANDOM5,RANDOM8,RANDOM9,RANDOM10	1	28	0.0357143
7	RANDOM1,RANDOM2,RANDOM3,RANDOM6,RANDOM8,RANDOM9,RANDOM10	1	28	0.0357143
7	RANDOM1,RANDOM2,RANDOM3,RANDOM7,RANDOM8,RANDOM9,RANDOM10	1	28	0.0357143
7	RANDOM1,RANDOM2,RANDOM4,RANDOM5,RANDOM8,RANDOM9,RANDOM10	1	28	0.0357143
7	RANDOM1,RANDOM3,RANDOM4,RANDOM5,RANDOM8,RANDOM9,RANDOM10	1	28	0.0357143
7	RANDOM2,RANDOM3,RANDOM4,RANDOM5,RANDOM6,RANDOM9,RANDOM10	1	28	0.0357143
7	RANDOM2,RANDOM3,RANDOM4,RANDOM6,RANDOM8,RANDOM9,RANDOM10	1	28	0.0357143
7	RANDOM2,RANDOM3,RANDOM5,RANDOM6,RANDOM8,RANDOM9,RANDOM10	1	28	0.0357143
7	RANDOM2,RANDOM4,RANDOM5,RANDOM6,RANDOM8,RANDOM9,RANDOM10	1	28	0.0357143
7	RANDOM3,RANDOM4,RANDOM5,RANDOM6,RANDOM8,RANDOM9,RANDOM10	1	28	0.0357143
8	RANDOM1,RANDOM2,RANDOM3,RANDOM4,RANDOM5,RANDOM8,RANDOM9,RANDOM10	1	28	0.0357143
8	RANDOM2,RANDOM3,RANDOM4,RANDOM5,RANDOM6,RANDOM8,RANDOM9,RANDOM10	1	28	0.0357143
5	RANDOM1,RANDOM2,RANDOM4,RANDOM7,RANDOM10	1	29	0.0344828
5	RANDOM1,RANDOM3,RANDOM4,RANDOM6,RANDOM10	1	29	0.0344828
5	RANDOM1,RANDOM3,RANDOM5,RANDOM6,RANDOM10	1	29	0.0344828
5	RANDOM1,RANDOM4,RANDOM5,RANDOM6,RANDOM10	1	29	0.0344828
5	RANDOM1,RANDOM4,RANDOM5,RANDOM7,RANDOM10	1	29	0.0344828
5	RANDOM1,RANDOM5,RANDOM6,RANDOM8,RANDOM10	1	29	0.0344828
5	RANDOM1,RANDOM5,RANDOM7,RANDOM9,RANDOM10	1	29	0.0344828
5	RANDOM1,RANDOM6,RANDOM7,RANDOM8,RANDOM10	1	29	0.0344828
5	RANDOM1,RANDOM6,RANDOM7,RANDOM9,RANDOM10	1	29	0.0344828
5	RANDOM2,RANDOM3,RANDOM6,RANDOM7,RANDOM10	1	29	0.0344828
5	RANDOM2,RANDOM6,RANDOM7,RANDOM9,RANDOM10	1	29	0.0344828
5	RANDOM3,RANDOM4,RANDOM6,RANDOM7,RANDOM10	1	29	0.0344828
5	RANDOM3,RANDOM5,RANDOM7,RANDOM9,RANDOM10	1	29	0.0344828
5	RANDOM3,RANDOM6,RANDOM7,RANDOM9,RANDOM10	1	29	0.0344828
5	RANDOM4,RANDOM6,RANDOM7,RANDOM8,RANDOM10	1	29	0.0344828
5	RANDOM5,RANDOM6,RANDOM7,RANDOM8,RANDOM10	1	29	0.0344828
6	RANDOM1,RANDOM2,RANDOM3,RANDOM4,RANDOM7,RANDOM10	1	29	0.0344828
6	RANDOM1,RANDOM2,RANDOM3,RANDOM5,RANDOM6,RANDOM10	1	29	0.0344828
6	RANDOM1,RANDOM2,RANDOM4,RANDOM7,RANDOM9,RANDOM10	1	29	0.0344828
6	RANDOM1,RANDOM2,RANDOM5,RANDOM6,RANDOM9,RANDOM10	1	29	0.0344828
6	RANDOM1,RANDOM3,RANDOM4,RANDOM6,RANDOM8,RANDOM10	1	29	0.0344828
6	RANDOM1,RANDOM3,RANDOM4,RANDOM6,RANDOM9,RANDOM10	1	29	0.0344828
6	RANDOM1,RANDOM3,RANDOM5,RANDOM6,RANDOM9,RANDOM10	1	29	0.0344828
6	RANDOM1,RANDOM4,RANDOM5,RANDOM6,RANDOM8,RANDOM10	1	29	0.0344828
6	RANDOM1,RANDOM4,RANDOM5,RANDOM6,RANDOM9,RANDOM10	1	29	0.0344828
6	RANDOM1,RANDOM4,RANDOM5,RANDOM7,RANDOM9,RANDOM10	1	29	0.0344828
6	RANDOM1,RANDOM5,RANDOM6,RANDOM8,RANDOM9,RANDOM10	1	29	0.0344828
6	RANDOM1,RANDOM6,RANDOM7,RANDOM8,RANDOM9,RANDOM10	1	29	0.0344828
6	RANDOM2,RANDOM3,RANDOM5,RANDOM7,RANDOM8,RANDOM10	1	29	0.0344828
6	RANDOM2,RANDOM3,RANDOM5,RANDOM7,RANDOM9,RANDOM10	1	29	0.0344828
6	RANDOM2,RANDOM3,RANDOM6,RANDOM7,RANDOM8,RANDOM10	1	29	0.0344828
6	RANDOM2,RANDOM6,RANDOM7,RANDOM8,RANDOM9,RANDOM10	1	29	0.0344828
6	RANDOM3,RANDOM4,RANDOM5,RANDOM7,RANDOM9,RANDOM10	1	29	0.0344828
6	RANDOM3,RANDOM6,RANDOM7,RANDOM8,RANDOM9,RANDOM10	1	29	0.0344828
7	RANDOM1,RANDOM2,RANDOM3,RANDOM4,RANDOM7,RANDOM9,RANDOM10	1	29	0.0344828
7	RANDOM1,RANDOM2,RANDOM3,RANDOM5,RANDOM6,RANDOM9,RANDOM10	1	29	0.0344828
7	RANDOM1,RANDOM3,RANDOM4,RANDOM6,RANDOM8,RANDOM9,RANDOM10	1	29	0.0344828
7	RANDOM1,RANDOM4,RANDOM5,RANDOM6,RANDOM8,RANDOM9,RANDOM10	1	29	0.0344828
7	RANDOM2,RANDOM3,RANDOM4,RANDOM5,RANDOM7,RANDOM8,RANDOM10	1	29	0.0344828
7	RANDOM2,RANDOM3,RANDOM4,RANDOM5,RANDOM7,RANDOM9,RANDOM10	1	29	0.0344828
7	RANDOM2,RANDOM3,RANDOM4,RANDOM7,RANDOM8,RANDOM9,RANDOM10	1	29	0.0344828
7	RANDOM2,RANDOM4,RANDOM5,RANDOM7,RANDOM8,RANDOM9,RANDOM10	1	29	0.0344828
5	RANDOM1,RANDOM2,RANDOM4,RANDOM6,RANDOM10	1	30	0.0333333
5	RANDOM1,RANDOM3,RANDOM5,RANDOM7,RANDOM10	1	30	0.0333333
5	RANDOM1,RANDOM3,RANDOM6,RANDOM7,RANDOM10	1	30	0.0333333
5	RANDOM1,RANDOM5,RANDOM7,RANDOM8,RANDOM10	1	30	0.0333333
5	RANDOM4,RANDOM5,RANDOM6,RANDOM7,RANDOM10	1	30	0.0333333
5	RANDOM4,RANDOM6,RANDOM7,RANDOM9,RANDOM10	1	30	0.0333333
5	RANDOM5,RANDOM6,RANDOM7,RANDOM9,RANDOM10	1	30	0.0333333
6	RANDOM1,RANDOM2,RANDOM3,RANDOM4,RANDOM6,RANDOM10	1	30	0.0333333
6	RANDOM1,RANDOM2,RANDOM3,RANDOM5,RANDOM7,RANDOM10	1	30	0.0333333
6	RANDOM1,RANDOM2,RANDOM4,RANDOM5,RANDOM6,RANDOM10	1	30	0.0333333
6	RANDOM1,RANDOM2,RANDOM4,RANDOM5,RANDOM7,RANDOM10	1	30	0.0333333
6	RANDOM1,RANDOM2,RANDOM4,RANDOM6,RANDOM8,RANDOM10	1	30	0.0333333
6	RANDOM1,RANDOM2,RANDOM4,RANDOM6,RANDOM9,RANDOM10	1	30	0.0333333
6	RANDOM1,RANDOM2,RANDOM4,RANDOM7,RANDOM8,RANDOM10	1	30	0.0333333
6	RANDOM1,RANDOM2,RANDOM5,RANDOM6,RANDOM8,RANDOM10	1	30	0.0333333
6	RANDOM1,RANDOM2,RANDOM5,RANDOM7,RANDOM9,RANDOM10	1	30	0.0333333
6	RANDOM1,RANDOM3,RANDOM4,RANDOM5,RANDOM6,RANDOM10	1	30	0.0333333
6	RANDOM1,RANDOM3,RANDOM4,RANDOM5,RANDOM7,RANDOM10	1	30	0.0333333
6	RANDOM1,RANDOM3,RANDOM5,RANDOM6,RANDOM8,RANDOM10	1	30	0.0333333
6	RANDOM1,RANDOM3,RANDOM5,RANDOM7,RANDOM9,RANDOM10	1	30	0.0333333
6	RANDOM1,RANDOM3,RANDOM6,RANDOM7,RANDOM8,RANDOM10	1	30	0.0333333
6	RANDOM1,RANDOM3,RANDOM6,RANDOM7,RANDOM9,RANDOM10	1	30	0.0333333
6	RANDOM1,RANDOM4,RANDOM5,RANDOM7,RANDOM8,RANDOM10	1	30	0.0333333
6	RANDOM1,RANDOM5,RANDOM7,RANDOM8,RANDOM9,RANDOM10	1	30	0.0333333
6	RANDOM2,RANDOM3,RANDOM6,RANDOM7,RANDOM9,RANDOM10	1	30	0.0333333
6	RANDOM2,RANDOM5,RANDOM6,RANDOM7,RANDOM8,RANDOM10	1	30	0.0333333
6	RANDOM3,RANDOM4,RANDOM6,RANDOM7,RANDOM8,RANDOM10	1	30	0.0333333
6	RANDOM3,RANDOM5,RANDOM7,RANDOM8,RANDOM9,RANDOM10	1	30	0.0333333
6	RANDOM4,RANDOM5,RANDOM6,RANDOM7,RANDOM8,RANDOM10	1	30	0.0333333
6	RANDOM4,RANDOM6,RANDOM7,RANDOM8,RANDOM9,RANDOM10	1	30	0.0333333
6	RANDOM5,RANDOM6,RANDOM7,RANDOM8,RANDOM9,RANDOM10	1	30	0.0333333
7	RANDOM1,RANDOM2,RANDOM3,RANDOM4,RANDOM5,RANDOM6,RANDOM10	1	30	0.0333333
7	RANDOM1,RANDOM2,RANDOM3,RANDOM4,RANDOM5,RANDOM7,RANDOM10	1	30	0.0333333
7	RANDOM1,RANDOM2,RANDOM3,RANDOM4,RANDOM6,RANDOM8,RANDOM10	1	30	0.0333333
7	RANDOM1,RANDOM2,RANDOM3,RANDOM4,RANDOM6,RANDOM9,RANDOM10	1	30	0.0333333
7	RANDOM1,RANDOM2,RANDOM3,RANDOM4,RANDOM7,RANDOM8,RANDOM10	1	30	0.0333333
7	RANDOM1,RANDOM2,RANDOM3,RANDOM5,RANDOM6,RANDOM8,RANDOM10	1	30	0.0333333
7	RANDOM1,RANDOM2,RANDOM3,RANDOM5,RANDOM7,RANDOM9,RANDOM10	1	30	0.0333333
7	RANDOM1,RANDOM2,RANDOM4,RANDOM5,RANDOM6,RANDOM8,RANDOM10	1	30	0.0333333
7	RANDOM1,RANDOM2,RANDOM4,RANDOM5,RANDOM6,RANDOM9,RANDOM10	1	30	0.0333333
7	RANDOM1,RANDOM2,RANDOM4,RANDOM5,RANDOM7,RANDOM9,RANDOM10	1	30	0.0333333
7	RANDOM1,RANDOM2,RANDOM4,RANDOM6,RANDOM8,RANDOM9,RANDOM10	1	30	0.0333333
7	RANDOM1,RANDOM2,RANDOM4,RANDOM7,RANDOM8,RANDOM9,RANDOM10	1	30	0.0333333
7	RANDOM1,RANDOM2,RANDOM5,RANDOM6,RANDOM8,RANDOM9,RANDOM10	1	30	0.0333333
7	RANDOM1,RANDOM3,RANDOM4,RANDOM5,RANDOM6,RANDOM8,RANDOM10	1	30	0.0333333
7	RANDOM1,RANDOM3,RANDOM4,RANDOM5,RANDOM6,RANDOM9,RANDOM10	1	30	0.0333333
7	RANDOM1,RANDOM3,RANDOM4,RANDOM5,RANDOM7,RANDOM9,RANDOM10	1	30	0.0333333
7	RANDOM1,RANDOM3,RANDOM5,RANDOM6,RANDOM8,RANDOM9,RANDOM10	1	30	0.0333333
7	RANDOM1,RANDOM3,RANDOM6,RANDOM7,RANDOM8,RANDOM9,RANDOM10	1	30	0.0333333
7	RANDOM1,RANDOM4,RANDOM5,RANDOM7,RANDOM8,RANDOM9,RANDOM10	1	30	0.0333333
7	RANDOM2,RANDOM3,RANDOM5,RANDOM7,RANDOM8,RANDOM9,RANDOM10	1	30	0.0333333
7	RANDOM2,RANDOM3,RANDOM6,RANDOM7,RANDOM8,RANDOM9,RANDOM10	1	30	0.0333333
7	RANDOM3,RANDOM4,RANDOM5,RANDOM7,RANDOM8,RANDOM9,RANDOM10	1	30	0.0333333
8	RANDOM1,RANDOM2,RANDOM3,RANDOM4,RANDOM5,RANDOM6,RANDOM8,RANDOM10	1	30	0.0333333
8	RANDOM1,RANDOM2,RANDOM3,RANDOM4,RANDOM5,RANDOM6,RANDOM9,RANDOM10	1	30	0.0333333
8	RANDOM1,RANDOM2,RANDOM3,RANDOM4,RANDOM5,RANDOM7,RANDOM9,RANDOM10	1	30	0.0333333
8	RANDOM1,RANDOM2,RANDOM3,RANDOM4,RANDOM6,RANDOM8,RANDOM9,RANDOM10	1	30	0.0333333
8	RANDOM1,RANDOM2,RANDOM3,RANDOM4,RANDOM7,RANDOM8,RANDOM9,RANDOM10	1	30	0.0333333
8	RANDOM1,RANDOM2,RANDOM3,RANDOM5,RANDOM6,RANDOM8,RANDOM9,RANDOM10	1	30	0.0333333
8	RANDOM1,RANDOM2,RANDOM4,RANDOM5,RANDOM6,RANDOM8,RANDOM9,RANDOM10	1	30	0.0333333
8	RANDOM1,RANDOM3,RANDOM4,RANDOM5,RANDOM6,RANDOM8,RANDOM9,RANDOM10	1	30	0.0333333
8	RANDOM2,RANDOM3,RANDOM4,RANDOM5,RANDOM7,RANDOM8,RANDOM9,RANDOM10	1	30	0.0333333
9	RANDOM1,RANDOM2,RANDOM3,RANDOM4,RANDOM5,RANDOM6,RANDOM8,RANDOM9,RANDOM10	1	30	0.0333333
5	RANDOM1,RANDOM4,RANDOM6,RANDOM7,RANDOM10	1	31	0.0322581
5	RANDOM2,RANDOM4,RANDOM6,RANDOM7,RANDOM10	1	31	0.0322581
5	RANDOM3,RANDOM5,RANDOM6,RANDOM7,RANDOM10	1	31	0.0322581
6	RANDOM1,RANDOM2,RANDOM3,RANDOM6,RANDOM7,RANDOM10	1	31	0.0322581
6	RANDOM1,RANDOM2,RANDOM5,RANDOM7,RANDOM8,RANDOM10	1	31	0.0322581
6	RANDOM1,RANDOM2,RANDOM6,RANDOM7,RANDOM8,RANDOM10	1	31	0.0322581
6	RANDOM1,RANDOM2,RANDOM6,RANDOM7,RANDOM9,RANDOM10	1	31	0.0322581
6	RANDOM1,RANDOM3,RANDOM5,RANDOM7,RANDOM8,RANDOM10	1	31	0.0322581
6	RANDOM1,RANDOM4,RANDOM6,RANDOM7,RANDOM8,RANDOM10	1	31	0.0322581
6	RANDOM1,RANDOM4,RANDOM6,RANDOM7,RANDOM9,RANDOM10	1	31	0.0322581
6	RANDOM2,RANDOM3,RANDOM4,RANDOM6,RANDOM7,RANDOM10	1	31	0.0322581
6	RANDOM2,RANDOM3,RANDOM5,RANDOM6,RANDOM7,RANDOM10	1	31	0.0322581
6	RANDOM2,RANDOM4,RANDOM5,RANDOM6,RANDOM7,RANDOM10	1	31	0.0322581
6	RANDOM2,RANDOM4,RANDOM6,RANDOM7,RANDOM8,RANDOM10	1	31	0.0322581
6	RANDOM2,RANDOM5,RANDOM6,RANDOM7,RANDOM9,RANDOM10	1	31	0.0322581
6	RANDOM3,RANDOM4,RANDOM5,RANDOM6,RANDOM7,RANDOM10	1	31	0.0322581
6	RANDOM3,RANDOM4,RANDOM6,RANDOM7,RANDOM9,RANDOM10	1	31	0.0322581
6	RANDOM3,RANDOM5,RANDOM6,RANDOM7,RANDOM8,RANDOM10	1	31	0.0322581
6	RANDOM4,RANDOM5,RANDOM6,RANDOM7,RANDOM9,RANDOM10	1	31	0.0322581
7	RANDOM1,RANDOM2,RANDOM3,RANDOM5,RANDOM7,RANDOM8,RANDOM10	1	31	0.0322581
7	RANDOM1,RANDOM2,RANDOM3,RANDOM6,RANDOM7,RANDOM8,RANDOM10	1	31	0.0322581
7	RANDOM1,RANDOM2,RANDOM3,RANDOM6,RANDOM7,RANDOM9,RANDOM10	1	31	0.0322581
7	RANDOM1,RANDOM2,RANDOM4,RANDOM5,RANDOM7,RANDOM8,RANDOM10	1	31	0.0322581
7	RANDOM1,RANDOM2,RANDOM5,RANDOM7,RANDOM8,RANDOM9,RANDOM10	1	31	0.0322581
7	RANDOM1,RANDOM2,RANDOM6,RANDOM7,RANDOM8,RANDOM9,RANDOM10	1	31	0.0322581
7	RANDOM1,RANDOM3,RANDOM4,RANDOM5,RANDOM7,RANDOM8,RANDOM10	1	31	0.0322581
7	RANDOM1,RANDOM3,RANDOM5,RANDOM7,RANDOM8,RANDOM9,RANDOM10	1	31	0.0322581
7	RANDOM1,RANDOM4,RANDOM6,RANDOM7,RANDOM8,RANDOM9,RANDOM10	1	31	0.0322581
7	RANDOM2,RANDOM3,RANDOM4,RANDOM5,RANDOM6,RANDOM7,RANDOM10	1	31	0.0322581
7	RANDOM2,RANDOM3,RANDOM4,RANDOM6,RANDOM7,RANDOM8,RANDOM10	1	31	0.0322581
7	RANDOM2,RANDOM3,RANDOM5,RANDOM6,RANDOM7,RANDOM8,RANDOM10	1	31	0.0322581
7	RANDOM2,RANDOM4,RANDOM5,RANDOM6,RANDOM7,RANDOM8,RANDOM10	1	31	0.0322581
7	RANDOM2,RANDOM5,RANDOM6,RANDOM7,RANDOM8,RANDOM9,RANDOM10	1	31	0.0322581
7	RANDOM3,RANDOM4,RANDOM5,RANDOM6,RANDOM7,RANDOM8,RANDOM10	1	31	0.0322581
7	RANDOM3,RANDOM4,RANDOM6,RANDOM7,RANDOM8,RANDOM9,RANDOM10	1	31	0.0322581
7	RANDOM4,RANDOM5,RANDOM6,RANDOM7,RANDOM8,RANDOM9,RANDOM10	1	31	0.0322581
8	RANDOM1,RANDOM2,RANDOM3,RANDOM4,RANDOM5,RANDOM7,RANDOM8,RANDOM10	1	31	0.0322581
8	RANDOM1,RANDOM2,RANDOM3,RANDOM5,RANDOM7,RANDOM8,RANDOM9,RANDOM10	1	31	0.0322581
8	RANDOM1,RANDOM2,RANDOM3,RANDOM6,RANDOM7,RANDOM8,RANDOM9,RANDOM10	1	31	0.0322581
8	RANDOM1,RANDOM2,RANDOM4,RANDOM5,RANDOM7,RANDOM8,RANDOM9,RANDOM10	1	31	0.0322581
8	RANDOM1,RANDOM3,RANDOM4,RANDOM5,RANDOM7,RANDOM8,RANDOM9,RANDOM10	1	31	0.0322581
8	RANDOM2,RANDOM3,RANDOM4,RANDOM5,RANDOM6,RANDOM7,RANDOM8,RANDOM10	1	31	0.0322581
9	RANDOM1,RANDOM2,RANDOM3,RANDOM4,RANDOM5,RANDOM7,RANDOM8,RANDOM9,RANDOM10	1	31	0.0322581
6	RANDOM1,RANDOM3,RANDOM4,RANDOM6,RANDOM7,RANDOM10	1	32	0.03125
6	RANDOM1,RANDOM4,RANDOM5,RANDOM6,RANDOM7,RANDOM10	1	32	0.03125
6	RANDOM1,RANDOM5,RANDOM6,RANDOM7,RANDOM8,RANDOM10	1	32	0.03125
6	RANDOM1,RANDOM5,RANDOM6,RANDOM7,RANDOM9,RANDOM10	1	32	0.03125
6	RANDOM2,RANDOM4,RANDOM6,RANDOM7,RANDOM9,RANDOM10	1	32	0.03125
6	RANDOM3,RANDOM5,RANDOM6,RANDOM7,RANDOM9,RANDOM10	1	32	0.03125
7	RANDOM1,RANDOM3,RANDOM4,RANDOM6,RANDOM7,RANDOM8,RANDOM10	1	32	0.03125
7	RANDOM1,RANDOM3,RANDOM4,RANDOM6,RANDOM7,RANDOM9,RANDOM10	1	32	0.03125
7	RANDOM1,RANDOM4,RANDOM5,RANDOM6,RANDOM7,RANDOM8,RANDOM10	1	32	0.03125
7	RANDOM1,RANDOM4,RANDOM5,RANDOM6,RANDOM7,RANDOM9,RANDOM10	1	32	0.03125
7	RANDOM1,RANDOM5,RANDOM6,RANDOM7,RANDOM8,RANDOM9,RANDOM10	1	32	0.03125
7	RANDOM2,RANDOM3,RANDOM4,RANDOM6,RANDOM7,RANDOM9,RANDOM10	1	32	0.03125
7	RANDOM2,RANDOM3,RANDOM5,RANDOM6,RANDOM7,RANDOM9,RANDOM10	1	32	0.03125
7	RANDOM2,RANDOM4,RANDOM5,RANDOM6,RANDOM7,RANDOM9,RANDOM10	1	32	0.03125
7	RANDOM2,RANDOM4,RANDOM6,RANDOM7,RANDOM8,RANDOM9,RANDOM10	1	32	0.03125
7	RANDOM3,RANDOM4,RANDOM5,RANDOM6,RANDOM7,RANDOM9,RANDOM10	1	32	0.03125
7	RANDOM3,RANDOM5,RANDOM6,RANDOM7,RANDOM8,RANDOM9,RANDOM10	1	32	0.03125
8	RANDOM1,RANDOM3,RANDOM4,RANDOM6,RANDOM7,RANDOM8,RANDOM9,RANDOM10	1	32	0.03125
8	RANDOM1,RANDOM4,RANDOM5,RANDOM6,RANDOM7,RANDOM8,RANDOM9,RANDOM10	1	32	0.03125
8	RANDOM2,RANDOM3,RANDOM4,RANDOM5,RANDOM6,RANDOM7,RANDOM9,RANDOM10	1	32	0.03125
8	RANDOM2,RANDOM3,RANDOM4,RANDOM6,RANDOM7,RANDOM8,RANDOM9,RANDOM10	1	32	0.03125
8	RANDOM2,RANDOM3,RANDOM5,RANDOM6,RANDOM7,RANDOM8,RANDOM9,RANDOM10	1	32	0.03125
8	RANDOM2,RANDOM4,RANDOM5,RANDOM6,RANDOM7,RANDOM8,RANDOM9,RANDOM10	1	32	0.03125
8	RANDOM3,RANDOM4,RANDOM5,RANDOM6,RANDOM7,RANDOM8,RANDOM9,RANDOM10	1	32	0.03125
9	RANDOM2,RANDOM3,RANDOM4,RANDOM5,RANDOM6,RANDOM7,RANDOM8,RANDOM9,RANDOM10	1	32	0.03125
6	RANDOM1,RANDOM2,RANDOM4,RANDOM6,RANDOM7,RANDOM10	1	33	0.030303
6	RANDOM1,RANDOM3,RANDOM5,RANDOM6,RANDOM7,RANDOM10	1	33	0.030303
7	RANDOM1,RANDOM2,RANDOM3,RANDOM4,RANDOM6,RANDOM7,RANDOM10	1	33	0.030303
7	RANDOM1,RANDOM2,RANDOM3,RANDOM5,RANDOM6,RANDOM7,RANDOM10	1	33	0.030303
7	RANDOM1,RANDOM2,RANDOM4,RANDOM5,RANDOM6,RANDOM7,RANDOM10	1	33	0.030303
7	RANDOM1,RANDOM2,RANDOM4,RANDOM6,RANDOM7,RANDOM8,RANDOM10	1	33	0.030303
7	RANDOM1,RANDOM2,RANDOM4,RANDOM6,RANDOM7,RANDOM9,RANDOM10	1	33	0.030303
7	RANDOM1,RANDOM2,RANDOM5,RANDOM6,RANDOM7,RANDOM8,RANDOM10	1	33	0.030303
7	RANDOM1,RANDOM2,RANDOM5,RANDOM6,RANDOM7,RANDOM9,RANDOM10	1	33	0.030303
7	RANDOM1,RANDOM3,RANDOM4,RANDOM5,RANDOM6,RANDOM7,RANDOM10	1	33	0.030303
7	RANDOM1,RANDOM3,RANDOM5,RANDOM6,RANDOM7,RANDOM8,RANDOM10	1	33	0.030303
7	RANDOM1,RANDOM3,RANDOM5,RANDOM6,RANDOM7,RANDOM9,RANDOM10	1	33	0.030303
8	RANDOM1,RANDOM2,RANDOM3,RANDOM4,RANDOM5,RANDOM6,RANDOM7,RANDOM10	1	33	0.030303
8	RANDOM1,RANDOM2,RANDOM3,RANDOM4,RANDOM6,RANDOM7,RANDOM8,RANDOM10	1	33	0.030303
8	RANDOM1,RANDOM2,RANDOM3,RANDOM4,RANDOM6,RANDOM7,RANDOM9,RANDOM10	1	33	0.030303
8	RANDOM1,RANDOM2,RANDOM3,RANDOM5,RANDOM6,RANDOM7,RANDOM8,RANDOM10	1	33	0.030303
8	RANDOM1,RANDOM2,RANDOM3,RANDOM5,RANDOM6,RANDOM7,RANDOM9,RANDOM10	1	33	0.030303
8	RANDOM1,RANDOM2,RANDOM4,RANDOM5,RANDOM6,RANDOM7,RANDOM8,RANDOM10	1	33	0.030303
8	RANDOM1,RANDOM2,RANDOM4,RANDOM5,RANDOM6,RANDOM7,RANDOM9,RANDOM10	1	33	0.030303
8	RANDOM1,RANDOM2,RANDOM4,RANDOM6,RANDOM7,RANDOM8,RANDOM9,RANDOM10	1	33	0.030303
8	RANDOM1,RANDOM2,RANDOM5,RANDOM6,RANDOM7,RANDOM8,RANDOM9,RANDOM10	1	33	0.030303
8	RANDOM1,RANDOM3,RANDOM4,RANDOM5,RANDOM6,RANDOM7,RANDOM8,RANDOM10	1	33	0.030303
8	RANDOM1,RANDOM3,RANDOM4,RANDOM5,RANDOM6,RANDOM7,RANDOM9,RANDOM10	1	33	0.030303
8	RANDOM1,RANDOM3,RANDOM5,RANDOM6,RANDOM7,RANDOM8,RANDOM9,RANDOM10	1	33	0.030303
9	RANDOM1,RANDOM2,RANDOM3,RANDOM4,RANDOM5,RANDOM6,RANDOM7,RANDOM8,RANDOM10	1	33	0.030303
9	RANDOM1,RANDOM2,RANDOM3,RANDOM4,RANDOM5,RANDOM6,RANDOM7,RANDOM9,RANDOM10	1	33	0.030303
9	RANDOM1,RANDOM2,RANDOM3,RANDOM4,RANDOM6,RANDOM7,RANDOM8,RANDOM9,RANDOM10	1	33	0.030303
9	RANDOM1,RANDOM2,RANDOM3,RANDOM5,RANDOM6,RANDOM7,RANDOM8,RANDOM9,RANDOM10	1	33	0.030303
9	RANDOM1,RANDOM2,RANDOM4,RANDOM5,RANDOM6,RANDOM7,RANDOM8,RANDOM9,RANDOM10	1	33	0.030303
9	RANDOM1,RANDOM3,RANDOM4,RANDOM5,RANDOM6,RANDOM7,RANDOM8,RANDOM9,RANDOM10	1	33	0.030303
10	RANDOM1,RANDOM2,RANDOM3,RANDOM4,RANDOM5,RANDOM6,RANDOM7,RANDOM8,RANDOM9,RANDOM10	1	33	0.030303

## Sheet: Table J in S2
Table J in S2: Annotated genes based on the frequently identified peaks from nasal shape GWASs.
Detected by at least four different categories of traits (out of the total of six groups)
including 10 replicates for AE and resemblance scores to randomly selected gestalts
Chr:Pos(hg19)	RSID	GREAT Gene Annotation	Manual Gene Annotation	Citation
1:60993142	rs4515823	CYP2J2 (-600680), NFIA (-554392)	NFIA	10.3390/genes13122249
2:177111819	rs970797	MTX2 (-22328), HOXD1 (+58512)	HOXD cluster	10.1242/dev.00940
2:223030502	rs1370926	EPHA4 (-593492), PAX3 (+133198)	PAX3	10.1016/j.semcdb.2015.09.015
3:184335364	rs142433965	EPHB3 (+55792), MAGEF1 (+94472)	EPHB3	10.1371/journal.pgen.1008300
4:154824681	rs6535972	SFRP2 (-114409), DCHS2 (+487768)	SFRP2	https://doi.org/10.1002/jcb.20284
12:85745678	rs67968151	ALX1 (+71793), RASSF9 (+484670)	ALX1	10.15252/emmm.202012013
12:85403304	rs6539879	SLC6A15 (-96649), TSPAN19 (+26731)	ALX1	10.15252/emmm.202012013
17:70035396	rs2058747	SOX9 (-81765)	SOX9	10.1016/j.devcel.2019.10.003
17:69139017	rs2058084	SOX9 (-978144), KCNJ2 (+973341)	SOX9	10.1016/j.devcel.2019.10.003
20:38082252	rs877313	DHX35 (+491274)	MAFB	10.1016/j.semcdb.2016.10.004

[truncated: 2 more sheets: Table K in S2, Table L in S2]
